# Supplementary material for: Psychosocial and Environmental Correlates of Walking, Cycling, Public Transport and Passive Transport to Various Destinations in Flemish Older Adolescents
Source: PLoS One. 2016 Jan 19;11(1):e0147128. doi: 10.1371/journal.pone.0147128 (PMC4718705; doi:10.1371/journal.pone.0147128)
Supplement: S1 Dataset — (XLSX) [file pone.0147128.s001.xlsx]

## Sheet: Raw dataset_questionnaire
id	VAR00007	age	gender	Belg_Wat_is_j.._SQ001	Andere_Wat_is.._other	Wat_is_je_post	bij_grootoud.._SQ001	samen_met_part.._SQ002	samen_met_part.._SQ003	samen_met_eig.._SQ004	alleen_Waar_w.._SQ005	Andere_Waar_w.._other	Woonplaats	Op_het_plattel.._SQ001	In_een_dorpge.._SQ002	Aan_de_rand_va.._SQ003	in_een_stad_.._SQ004	woonomgeving	lager_onderwij.._SQ001_A	secundair_onde.._SQ002_A	hoger_onderwij.._SQ003_A	universitair_o.._SQ004_A	ik_weet_het_ni.._SQ005_A	diploma_moeder	lager_onderwij.._SQ001	secundair_onde.._SQ002	hoger_onderwij.._SQ003	universitair_o.._SQ004	ik_weet_het_ni.._SQ005	diploma_vader	Hoeveel_broers	@5e_jaar_secund.._SQ001	@6e_of_7e_jaar_.._SQ002	studiejaar	ASO_Algemeen_.._SQ001	TSO_Technisch.._SQ002	BSO_Beroeps_S.._SQ003	KSO_Kunst_Sec.._SQ004	studierichting	Hoe_groot_ben_j	lengte_m	Hoeveel_weeg_je	BMI	Moet_je_momente	Hoe_actief_ben	Hoeveel_biertje	VAR00002	Ik_heb_mijn_pra_A	Ik_ben_van_plan_A
2	2013-06-20	23.165	0	1		1800	1	0	0	0	0		1	0	2	0	0	2	0	0	3	0	0	3	0	0	3	0	0	3	2	0	2	2	1	0	0	0	1	160	1.6	58	22.6562	Nee	4	4		0	3
3	2013-06-20	18.0315	0	1		2547	1	0	0	0	0		1	0	2	0	0	2	0	0	3	0	0	3	0	2	0	0	0	2	2	0	2	2	1	0	0	0	1	168	1.68	50	17.7154	Nee	3	0		0	3
5	2013-06-20	18.0287	0	1		2547	1	0	0	0	0		1	0	2	0	0	2	0	0	3	0	0	3	0	2	0	0	0	2	3	0	2	2	1	0	0	0	1	165	1.65	57	20.9366	Nee	5	7		1	0
8	2013-06-20	17.7002	0	1		2500	1	0	0	0	0		1	0	0	3	0	3	0	0	3	0	0	3	0	2	0	0	0	2	1	0	2	2	1	0	0	0	1	175	1.75	68	22.2041	Nee	4	2		0	3
11	2013-06-20	17.807	0	1		2640	1	0	0	0	0		1	0	2	0	0	2	0	0	3	0	0	3	0	0	3	0	0	3	2	0	2	2	1	0	0	0	1	175	1.75	55	17.9592	Nee	3	4		0	3
12	2013-06-20	18.2259	0	1		2150	1	0	0	0	0		1	0	2	0	0	2	0	0	0	4	0	4	0	0	0	4	0	4	1	0	2	2	1	0	0	0	1	170	1.7	55	19.0311	Nee	2	3		0	3
13	2013-06-20	18.3573	0	1		2150	1	0	0	0	0		1	0	2	0	0	2	0	0	3	0	0	3	0	0	3	0	0	3	2	1	0	1	0	2	0	0	2	163	1.63	60	22.5827	Nee	4	1		0	3
15	2013-06-20		0	1		2540	1	0	0	0	0		1	0	2	0	0	2	0	0	0	4	0	4	0	0	0	4	0	4	1	0	2	2	1	0	0	0	1	166	1.66	67	24.3141	Nee	2	0		0	3
18	2013-06-20	17.7029	0	1		1800	0	0	0	0	0	6	6	0	0	3	0	3	0	0	0	0	5	5	0	0	0	0	5	5	0	0	2	2	1	0	0	0	1	165	1.65	53	19.4674	Nee	2	10		0	2
27	2013-06-20	18.2368	0	1		1600	1	0	0	0	0		1	0	2	0	0	2	0	0	0	4	0	4	0	0	0	4	0	4	0	0	2	2	1	0	0	0	1	168	1.68	46	16.2982	Nee	3	2		0	3
30	2013-06-20	17.347	0	1		1800	1	0	0	0	0		1	0	2	0	0	2	0	0	3	0	0	3	0	0	0	4	0	4	2	0	2	2	1	0	0	0	1	171	1.71	51	17.4413	Nee	1	0		0	3
36	2013-06-20	17.3607	0	1		1600	1	0	0	0	0		1	0	2	0	0	2	0	0	3	0	0	3	0	2	0	0	0	2	3	1	0	1	1	0	0	0	1	160	1.6	48	18.75	Nee	4	1		0	3
38	2013-06-20	18.1739	0	1		1600	1	0	0	0	0		1	0	2	0	0	2	0	0	3	0	0	3	0	0	3	0	0	3	0	0	2	2	1	0	0	0	1	174	1.74	56	18.4965	Nee	1	0		0	3
44	2013-06-20	18.0014	0	1		1800	1	0	0	0	0		1	0	2	0	0	2	0	2	0	0	0	2	0	0	0	4	0	4	1	0	2	2	1	0	0	0	1	155	1.55	55	22.8928	Nee	3	0		0	3
47	2013-06-20	19.3046	0	1		1800	1	0	0	0	0		1	0	2	0	0	2	0	2	0	0	0	2	0	0	3	0	0	3	1	0	2	2	1	0	0	0	1	170	1.7	66	22.8374	Nee	3	2		0	3
54	2013-06-20	18.7871	0	0	spaans	1130	0	0	0	0	0	6	6	0	0	3	0	3	0	2	0	0	0	2	1	0	0	0	0	1	1	0	2	2	0	0	3	0	3	153	1.53	50	21.3593	Nee	2	0		0	3
56	2013-06-20	18.2204	0	1		1800	1	0	0	0	0		1	0	0	0	4	4	1	0	0	0	0	1	1	0	0	0	0	1	3	0	2	2	0	0	3	0	3	164	1.64	60	22.3081	Ja	3	0		0	3
58	2013-06-20	19.4442	0	0	Frans	1850	1	0	0	0	0		1	0	2	0	0	2	0	2	0	0	0	2	0	2	0	0	0	2	6	0	2	2	0	0	3	0	3	168	1.68	60	21.2585	Ja	3	0		0	3
59	2013-06-20	17.4155	0	1		1860	1	0	0	0	0		1	0	2	0	0	2	0	2	0	0	0	2	0	2	0	0	0	2	3	1	0	1	0	0	3	0	3	160	1.6	48	18.75	Nee	2	0		0	3
60	2013-06-20	18.6366	0	0	arameens	1850	1	0	0	0	0		1	0	0	0	4	4	0	0	0	0	5	5	0	0	0	0	5	5	3	1	0	1	0	0	3	0	3					Nee	2	0		0	3
61	2013-06-20	16.7447	0	1		1851	1	0	0	0	0		1	0	2	0	0	2	0	2	0	0	0	2	0	0	0	4	0	4	3	1	0	1	0	0	3	0	3	151	1.51	60	26.3146	Nee	2	0		0	3
62	2013-06-20	17.6865	0	1		1030	1	0	0	0	0		1	0	0	0	4	4	0	2	0	0	0	2	1	0	0	0	0	1	2	1	0	1	0	0	3	0	3	158	1.58	54	21.6311	Nee	3	0		0	3
64	2013-06-20	18.1465	0	0	Tunesisch	1910	1	0	0	0	0		1	1	0	0	0	1	0	0	3	0	0	3	0	2	0	0	0	2	2	1	0	1	0	0	3	0	3	65	0.65	51		Nee	3	0		0	3
65	2013-06-20	19.0527	0	0	turks	1830	0	0	0	0	0	6	6	0	0	0	4	4	1	0	0	0	0	1	1	0	0	0	0	1	7	1	0	1	0	0	3	0	3	172	1.72	85	28.7317	Nee	2	0		0	3
66	2013-06-20	18.4559	0	0	Pools	1800	1	0	0	0	0		1	0	0	0	4	4	0	0	3	0	0	3	0	2	0	0	0	2	1	1	0	1	0	0	3	0	3	166	1.66	57	20.6852	Nee	1	0		0	3
68	2013-06-20	17.4209	0	1		1800	1	0	0	0	0		1	0	0	0	4	4	1	0	0	0	0	1	0	2	0	0	0	2	4	1	0	1	0	0	3	0	3	165	1.65	63	23.1405	Nee	5	0		0	3
69	2013-06-20	20.178	0	1		1850	1	0	0	0	0		1	0	2	0	0	2	0	0	0	0	5	5	0	0	0	0	5	5	1	0	2	2	0	0	3	0	3	166	1.66	75	27.2173	Nee	1	2		0	3
71	2013-06-20	20.4189	0	1		1800	1	0	0	0	0		1	0	2	0	0	2	1	0	0	0	0	1	0	0	0	0	5	5	2	0	2	2	0	0	3	0	3	170	1.7	61	21.1073	Nee	2	2		0	3
72	2013-06-20	18.6229	0	1		1210	1	0	0	0	0		1	0	0	3	0	3	0	2	0	0	0	2	0	2	0	0	0	2	2	0	2	2	0	0	3	0	3	165	1.65	55	20.202	Nee	3	0		0	3
73	2013-06-20		0	1		1830	1	0	0	0	0		1	0	2	0	0	2	0	2	0	0	0	2	0	0	0	0	5	5	4	0	2	2	0	0	3	0	3	159	1.59	48	18.9866	Nee	5	4		0	3
74	2013-06-20		0	1		1800	1	0	0	0	0		1	0	2	0	0	2	0	2	0	0	0	2	0	2	0	0	0	2	0	0	2	2	0	0	3	0	3	154	1.54	49	20.6612	Nee	3	0		0	3
75	2013-06-20	19.0582	0	1		1820	0	0	0	0	0	6	6	1	0	0	0	1	1	0	0	0	0	1	0	0	0	0	5	5	3	0	2	2	0	0	3	0	3	159	1.59	56	22.151	Nee	2	0		0	3
76	2013-06-20	18.6913	0	1		1860	1	0	0	0	0		1	0	2	0	0	2	0	2	0	0	0	2	0	0	0	0	5	5	3	0	2	2	0	0	3	0	3	170	1.7	70	24.2215	Nee	1	0		0	3
77	2013-06-20	18.7077	0	1		1830	1	0	0	0	0		1	0	2	0	0	2	0	2	0	0	0	2	0	0	0	0	5	5	1	0	2	2	0	0	3	0	3	164	1.64	60	22.3081	Nee	4	2		0	3
78	2013-06-20		0	1		1830	1	0	0	0	0		1	0	2	0	0	2	1	0	0	0	0	1	0	2	0	0	0	2	1	0	2	2	0	0	3	0	3	173	1.73	65	21.7181	Nee	3	2		0	3
79	2013-06-20		0	1		1980	1	0	0	0	0		1	0	0	3	0	3	0	2	0	0	0	2	0	2	0	0	0	2	0	0	2	2	0	0	3	0	3	172	1.72	90	30.4218	Nee	3	3		0	3
80	2013-06-20	18.9295	0	1		1800	1	0	0	0	0		1	0	2	0	0	2	0	0	3	0	0	3	0	2	0	0	0	2	3	0	2	2	0	0	3	0	3	162	1.62	51	19.433	Nee	3	0		0	3
81	2013-06-20		0	1		1820	0	0	0	0	0	6	6	1	0	0	0	1	0	2	0	0	0	2	1	0	0	0	0	1	3	0	2	2	0	0	3	0	3	162	1.62	55	20.9572	Nee	3	0		0	3
82	2013-06-20		0	1		1800	1	0	0	0	0		1	0	2	0	0	2	0	0	0	0	5	5	0	0	0	0	5	5	3	0	2	2	0	0	3	0	3	157	1.57	53	21.5019	Nee	4	0		0	3
83	2013-06-20	21.0732	0	1		1800	0	0	0	0	0	6	6	0	2	0	0	2	0	0	3	0	0	3	0	0	3	0	0	3		0	2	2	0	0	3	0	3	158	1.58	54	21.6311	Nee	2	1		0	3
84	2013-06-20	21.4045	0	1		1853	0	0	0	0	0	6	6	0	2	0	0	2	0	2	0	0	0	2	0	0	0	0	5	5	2	0	2	2	0	0	3	0	3	165	1.65	64	23.5078	Ja	2	0		0	3
86	2013-06-20	23.1814	0	1		1800	1	0	0	0	0		1	0	0	0	4	4	0	2	0	0	0	2	0	2	0	0	0	2	1	0	2	2	0	0	3	0	3	167	1.67	53	19.0039	Nee	3	0		0	3
87	2013-06-20	16.5503	0	1		1860	1	0	0	0	0		1	0	2	0	0	2	0	0	0	0	5	5	0	0	0	0	5	5	3	1	0	1	0	2	0	0	2	173	1.73	73	24.3911	Nee	4	2		0	3
88	2013-06-20	18.1164	0	1		1851	1	0	0	0	0		1	0	2	0	0	2	0	2	0	0	0	2	0	0	3	0	0	3	1	1	0	1	0	2	0	0	2	172	1.72	85	28.7317	Nee	2	0		0	3
89	2013-06-20	17.5031	0	1		1800	1	0	0	0	0		1	0	2	0	0	2	0	0	0	4	0	4	0	0	0	4	0	4	1	1	0	1	0	2	0	0	2	168	1.68	69	24.4473	Nee	2	1		0	3
90	2013-06-20	17.1088	0	1		1850	1	0	0	0	0		1	0	2	0	0	2	0	0	0	0	5	5	0	0	0	0	5	5	1	1	0	1	0	2	0	0	2	160	1.6	59	23.0469	Nee	2	0		0	3
91	2013-06-20	17.3224	0	1		1800	1	0	0	0	0		1	0	2	0	0	2	0	0	3	0	0	3	1	0	0	0	0	1	3	1	0	1	0	2	0	0	2	172	1.72	67	22.6474	Nee	5	0		0	3
92	2013-06-20	16.334	0	1		1800	1	0	0	0	0		1	0	0	0	4	4	0	0	3	0	0	3	0	0	0	0	5	5	0	1	0	1	0	2	0	0	2	180	1.8	76	23.4568	Nee	3	0		0	2
93	2013-06-20	17.6482	0	1		1030	1	0	0	0	0		1	0	0	0	4	4	1	0	0	0	0	1	0	2	0	0	0	2	1	1	0	1	0	2	0	0	2	158	1.58	40	16.0231	Nee	3	0		0	3
94	2013-06-20	17.2567	0	1		1800	1	0	0	0	0		1	0	0	3	0	3	0	2	0	0	0	2	0	0	0	0	5	5	0	1	0	1	0	2	0	0	2	161	1.61	60	23.1473	Nee	3	0		0	3
95	2013-06-20	16.5558	0	1		1800	1	0	0	0	0		1	0	2	0	0	2	0	2	0	0	0	2	0	2	0	0	0	2	1	1	0	1	0	2	0	0	2	168	1.68	65	23.03	Nee	3	1		0	3
96	2013-06-20	16.5585	0	1		1800	1	0	0	0	0		1	0	2	0	0	2	0	2	0	0	0	2	0	2	0	0	0	2	0	1	0	1	0	2	0	0	2	162	1.62	54	20.5761	Nee	1	1		0	3
97	2013-06-20		0	1		1800	1	0	0	0	0		1	0	0	3	0	3	0	0	3	0	0	3	0	2	0	0	0	2	1	1	0	1	0	2	0	0	2	170	1.7	55	19.0311	Ja	4	1		0	3
98	2013-06-20	18.2669	0	1		1800	1	0	0	0	0		1	0	0	0	4	4	1	0	0	0	0	1	0	0	3	0	0	3	3	1	0	1	0	2	0	0	2	164	1.64	50	18.5901	Nee	2	0		0	3
99	2013-06-20	16.9254	0	1		1800	1	0	0	0	0		1	0	2	0	0	2	0	2	0	0	0	2	0	0	3	0	0	3	3	1	0	1	0	2	0	0	2	165	1.65	48	17.6309	Nee	2	0		0	3
100	2013-06-20	17.7741	0	1		1800	1	0	0	0	0		1	0	2	0	0	2	0	0	3	0	0	3	0	2	0	0	0	2	0	1	0	1	0	2	0	0	2	163	1.63	49	18.4425	Nee	3	0		0	3
101	2013-06-20	18.1437	0	1		1850	1	0	0	0	0		1	0	2	0	0	2	0	0	0	0	5	5	0	0	0	0	5	5	1	1	0	1	0	2	0	0	2	166	1.66	49	17.782	Nee	4	0		0	3
104	2013-06-20	17.128	0	1		1800	1	0	0	0	0		1	0	0	0	4	4	1	0	0	0	0	1	0	0	3	0	0	3	4	1	0	1	0	2	0	0	2	158	1.58	55	22.0317	Ja	1	0		0	3
105	2013-06-20	17.9247	0	1		1800	1	0	0	0	0		1	0	0	0	4	4	1	0	0	0	0	1	0	0	3	0	0	3	3	1	0	1	0	2	0	0	2	165	1.65	55	20.202	Nee	4	0		0	3
106	2013-06-20	18.4559	0	1		1800	1	0	0	0	0		1	0	2	0	0	2	0	0	3	0	0	3	0	0	0	4	0	4	1	1	0	1	0	2	0	0	2	172	1.72	52	17.5771	Ja	4	0		0	2
109	2013-06-20	18.7461	0	1		1800	1	0	0	0	0		1	0	2	0	0	2	0	2	0	0	0	2	1	0	0	0	0	1	5	1	0	1	0	2	0	0	2	156	1.56	60	24.6548	Nee	2	2		0	3
111	2013-06-20	17.6783	0	1		1830	0	0	0	0	0	6	6	0	2	0	0	2	0	2	0	0	0	2	0	2	0	0	0	2	3	1	0	1	0	2	0	0	2	155	1.55	50	20.8117	Nee	3	0		0	2
112	2013-06-20	17.2676	0	1		1800	1	0	0	0	0		1	0	2	0	0	2	0	0	0	0	5	5	0	0	0	0	5	5	2	1	0	1	0	2	0	0	2	170	1.7	54	18.6851	Ja	1	0		0	2
113	2013-06-20	19.3046	0	1		1800	1	0	0	0	0		1	0	0	3	0	3	1	0	0	0	0	1	0	2	0	0	0	2	4	1	0	1	0	2	0	0	2	154	1.54	55	23.1911	Nee	2	0		0	3
114	2013-06-20	17.8207	0	1		1851	1	0	0	0	0		1	0	2	0	0	2	0	0	3	0	0	3	0	2	0	0	0	2	2	1	0	1	0	2	0	0	2	165	1.65	67	24.6097	Nee	2	1		0	3
118	2013-06-20	18.9897	0	1		1800	1	0	0	0	0		1	0	0	0	4	4	0	0	0	0	5	5	0	0	0	0	5	5	3	1	0	1	0	2	0	0	2	167	1.67	55	19.721	Nee	3	0		0	3
119	2013-06-20	19.258	0	1		1800	1	0	0	0	0		1	0	0	0	4	4	0	2	0	0	0	2	0	0	0	0	5	5	2	1	0	1	0	2	0	0	2	164	1.64	60	22.3081	Nee	2	0		0	3
122	2013-06-20	17.64	0	1		1820	1	0	0	0	0		1	0	2	0	0	2	0	2	0	0	0	2	0	2	0	0	0	2	1	0	2	2	0	2	0	0	2	170	1.7	65	22.4913	Nee	4	0		0	3
123	2013-06-20	17.3607	0	1		1800	1	0	0	0	0		1	0	0	3	0	3	0	2	0	0	0	2	0	0	0	4	0	4	3	0	2	2	1	0	0	0	1	172	1.72	64	21.6333	Nee	3	5		0	3
127	2013-06-20	17.9904	0	1		1800	1	0	0	0	0		1	0	2	0	0	2	0	0	3	0	0	3	0	0	3	0	0	3	2	0	2	2	1	0	0	0	1	168	1.68	63	22.3214	Nee	3	4		0	3
131	2013-06-20	17.9138	0	1		1820	1	0	0	0	0		1	0	2	0	0	2	0	2	0	0	0	2	0	2	0	0	0	2	4	0	2	2	1	0	0	0	1	175	1.75	75	24.4898	Nee	2	0		0	3
132	2013-06-20	20.3422	0	1		1982	1	0	0	0	0		1	0	2	0	0	2	0	0	0	0	5	5	0	0	0	0	5	5	3	0	2	2	0	0	3	0	3	162	1.62	70	26.6728	Nee	1	20		0	3
133	2013-06-20	18.5489	0	1		1800	1	0	0	0	0		1	0	0	0	4	4	0	2	0	0	0	2	0	2	0	0	0	2	2	0	2	2	0	0	3	0	3	175	1.75	75	24.4898	Nee	3	0		0	3
134	2013-06-20		0	1	spaans	1800	0	0	0	0	0	6	6	0	0	0	4	4	0	2	0	0	0	2	1	0	0	0	0	1	1	0	2	2	0	0	3	0	3	170	1.7	67	23.1834	Nee	4	0		0	3
135	2013-06-20	19.2827	0	1		1800	1	0	0	0	0		1	0	2	0	0	2	0	2	0	0	0	2	1	0	0	0	0	1	0	0	2	2	0	0	3	0	3	172	1.72	58	19.6052	Nee	2	0		0	3
136	2013-06-20	19.3101	0	1		1850	1	0	0	0	0		1	0	0	3	0	3	1	0	0	0	0	1	1	0	0	0	0	1	0	0	2	2	0	0	3	0	3	153	1.53	67	28.6215	Ja	2	0		0	3
137	2013-06-20	19.9425	0	1		1800	0	0	0	0	0	6	6	0	2	0	0	2	0	0	0	0	5	5	0	0	0	0	5	5	0	0	2	2	0	0	3	0	3	174	1.74	65	21.4692	Nee	1	2		0	3
138	2013-06-20	20.1478	0	1		1853	1	0	0	0	0		1	0	2	0	0	2	0	0	3	0	0	3	0	0	0	0	5	5	2	0	2	2	0	0	3	0	3	180	1.8	71	21.9136	Nee	3	0		0	3
140	2013-06-20	20.0712	0	1		1851	1	0	0	0	0		1	0	2	0	0	2	0	2	0	0	0	2	0	2	0	0	0	2	4	0	2	2	0	0	3	0	3	156	1.56	45	18.4911	Ja	3	1		0	3
141	2013-06-20	19.5674	0	1		1840	1	0	0	0	0		1	0	2	0	0	2	1	0	0	0	0	1	1	0	0	0	0	1	0	0	2	2	0	0	3	0	3	160	1.6	56	21.875	Nee	3	1		0	3
142	2013-06-20	19.6003	0	1		1850	1	0	0	0	0		1	0	2	0	0	2	0	2	0	0	0	2	0	0	0	4	0	4	2	0	2	2	0	0	3	0	3	167	1.67	80	28.6851	Nee	2	0		0	3
143	2013-06-20	20.0274	0	1		1800	1	0	0	0	0		1	0	0	0	4	4	1	0	0	0	0	1	0	2	0	0	0	2	2	0	2	2	0	0	3	0	3	164	1.64	56	20.8209	Nee	3	1		0	3
145	2013-06-20	20.293	0	1		1800	1	0	0	0	0		1	0	0	0	4	4	0	2	0	0	0	2	0	2	0	0	0	2	1	0	2	2	0	0	3	0	3	162	1.62	52	19.8141	Nee	2	3		0	3
149	2013-06-20	17.4648	0	1		1790	0	0	0	0	0	6	6	0	2	0	0	2	0	2	0	0	0	2	0	2	0	0	0	2	1	0	2	2	1	0	0	0	1	162	1.62	57	21.7193	Nee	4	0		0	3
151	2013-06-20		0	1		1741	1	0	0	0	0		1	0	2	0	0	2	0	0	3	0	0	3	0	0	3	0	0	3	1	0	2	2	1	0	0	0	1	169	1.69	55	19.257	Nee	1	3		0	3
153	2013-06-20	18.2149	0	1		1730	1	0	0	0	0		1	0	2	0	0	2	0	0	3	0	0	3	0	0	0	4	0	4	2	0	2	2	1	0	0	0	1	160	1.6	50	19.5312	Nee	2	10		0	3
155	2013-06-20	17.974	0	1		1742	1	0	0	0	0		1	0	2	0	0	2	0	0	0	4	0	4	0	0	0	4	0	4	1	0	2	2	1	0	0	0	1	171	1.71	57	19.4932	Ja	4	4		0	3
157	2013-06-20		0	1		1790	1	0	0	0	0		1	0	2	0	0	2	0	0	3	0	0	3	0	0	0	4	0	4	2	0	2	2	1	0	0	0	1	165	1.65	63	23.1405	Nee	2	2		0	3
159	2013-06-20	18.4504	0	1		1770	1	0	0	0	0		1	0	2	0	0	2	0	0	3	0	0	3	0	0	3	0	0	3	2	0	2	2	1	0	0	0	1	164	1.64	60	22.3081	Nee	1	1		0	3
164	2013-06-20	18.2478	0	1		1761	1	0	0	0	0		1	1	0	0	0	1	0	0	0	0	5	5	0	0	0	4	0	4	4	0	2	2	1	0	0	0	1	170	1.7	57	19.7232	Nee	1	0		0	3
165	2013-06-20	19.5318	0	1		1800	1	0	0	0	0		1	0	0	0	4	4	0	2	0	0	0	2	0	2	0	0	0	2	2	0	2	2	0	2	0	0	2	169	1.69	55	19.257	Nee	2	0		0	3
166	2013-06-20	17.681	0	1		1980	1	0	0	0	0		1	0	2	0	0	2	0	2	0	0	0	2	0	2	0	0	0	2	0	0	2	2	0	2	0	0	2	170	1.7	60	20.7612	Nee	4	0		0	3
167	2013-06-20		0	1		1800	1	0	0	0	0		1	0	0	0	4	4	0	2	0	0	0	2	0	2	0	0	0	2	1	0	2	2	0	2	0	0	2	169	1.69	57	19.9573	Nee	2	0		0	3
168	2013-06-20	18.8392	0	1		1800	1	0	0	0	0		1	0	2	0	0	2	0	0	0	0	5	5	0	0	0	0	5	5	3	0	2	2	0	2	0	0	2	158	1.58	55	22.0317	Nee	2	0		0	3
169	2013-06-20	17.7358	0	1		1070	1	0	0	0	0		1	0	0	0	4	4	0	0	3	0	0	3	0	2	0	0	0	2	0	0	2	2	0	2	0	0	2	168	1.68	72	25.5102	Nee	3	1		0	3
170	2013-06-20	19.7207	0	1		1800	1	0	0	0	0		1	0	2	0	0	2	0	2	0	0	0	2	0	2	0	0	0	2	5	0	2	2	0	2	0	0	2	165	1.65	67	24.6097	Nee	4	0		0	3
171	2013-06-20	18.5982	0	1		1130	1	0	0	0	0		1	0	0	3	0	3	1	0	0	0	0	1	0	2	0	0	0	2	1	0	2	2	0	2	0	0	2	169	1.69	83	29.0606	Nee	1	1		1	0
175	2013-06-20	18.3025	0	1		1700	1	0	0	0	0		1	0	2	0	0	2	0	0	3	0	0	3	0	0	0	4	0	4	1	0	2	2	1	0	0	0	1	174	1.74	69	22.7903	Nee	5	0		0	3
177	2013-06-20	18.3354	0	1		1740	1	0	0	0	0		1	0	2	0	0	2	0	0	0	4	0	4	0	0	0	4	0	4	1	0	2	2	1	0	0	0	1	174	1.74	65	21.4692	Nee	4	6		1	0
178	2013-06-20	18.475	0	1		1703	1	0	0	0	0		1	0	2	0	0	2	0	2	0	0	0	2	0	0	3	0	0	3	2	0	2	2	1	0	0	0	1	169	1.69	65	22.7583	Ja	4	0		0	3
182	2013-06-20	18.026	0	1		1742	1	0	0	0	0		1	0	2	0	0	2	0	0	3	0	0	3	0	2	0	0	0	2	1	0	2	2	1	0	0	0	1	170	1.7	65	22.4913	Nee	2	5		0	3
190	2013-06-20	18.078	0	1		1800	1	0	0	0	0		1	0	2	0	0	2	0	0	3	0	0	3	0	0	3	0	0	3	1	1	0	1	0	2	0	0	2	162	1.62	65	24.7676	Nee	2	1		0	3
192	2013-06-20	17.9658	0	1		1800	1	0	0	0	0		1	0	0	0	4	4	0	2	0	0	0	2	0	2	0	0	0	2	1	1	0	1	0	2	0	0	2	157	1.57	48	19.4734	Nee	2	0		0	3
193	2013-06-20	17.3142	0	1		1800	1	0	0	0	0		1	0	2	0	0	2	1	0	0	0	0	1	1	0	0	0	0	1	1	1	0	1	0	2	0	0	2	170	1.7	53	18.3391	Nee	2	0		0	3
194	2013-06-20	16.731	0	1		1800	0	0	0	0	0	6	6	0	0	3	0	3	0	2	0	0	0	2	0	2	0	0	0	2	1	1	0	1	0	2	0	0	2	163	1.63	66	24.841	Nee	5	0		0	3
196	2013-06-20	17.9658	0	1		1800	1	0	0	0	0		1	0	0	0	4	4	0	2	0	0	0	2	0	2	0	0	0	2	1	1	0	1	0	2	0	0	2	162	1.62	51	19.433	Nee	3	1		0	2
198	2013-06-20	17.3498	0	1		1081	1	0	0	0	0		1	0	0	0	4	4	0	0	0	0	5	5	0	0	0	0	5	5	4	1	0	1	0	2	0	0	2	163	1.63	61	22.9591	Nee	1	0		0	3
199	2013-06-20	18.2012	0	1		1800	0	0	0	0	0	6	6	0	0	0	4	4	0	2	0	0	0	2	0	2	0	0	0	2	4	1	0	1	0	2	0	0	2	164	1.64	52	19.3337	Nee	1	0		0	3
201	2013-06-20	18.1081	0	1		1853	1	0	0	0	0		1	0	2	0	0	2	1	0	0	0	0	1	1	0	0	0	0	1	2	1	0	1	0	2	0	0	2	160	1.6	58	22.6562	Nee	2	3		0	3
204	2013-06-20	16.7118	0	1		1800	1	0	0	0	0		1	0	2	0	0	2	0	0	0	4	0	4	0	2	0	0	0	2	1	1	0	1	0	2	0	0	2	152	1.52	45	19.4771	Nee	2	0		0	3
207	2013-06-20	17.8809	0	1		1790	1	0	0	0	0		1	0	2	0	0	2	0	0	3	0	0	3	0	2	0	0	0	2	1	0	2	2	1	0	0	0	1	168	1.68	54	19.1327	Nee	3	2		0	3
210	2013-06-20	18.0698	0	1		1790	1	0	0	0	0		1	0	2	0	0	2	0	0	0	0	5	5	0	0	0	0	5	5	1	0	2	2	1	0	0	0	1	170	1.7	50	17.301	Nee	4	8		0	3
212	2013-06-20	18.0753	0	1		1785	1	0	0	0	0		1	0	2	0	0	2	0	2	0	0	0	2	0	2	0	0	0	2	1	0	2	2	1	0	0	0	1	171	1.71	55	18.8092	Nee	2	8		0	3
215	2013-06-20	19.1732	0	1		1740	1	0	0	0	0		1	0	2	0	0	2	0	0	3	0	0	3	0	0	3	0	0	3	0	0	2	2	1	0	0	0	1					Nee	3	1		0	3
217	2013-06-20	18.089	0	1		1703	1	0	0	0	0		1	0	2	0	0	2	0	0	3	0	0	3	0	0	0	4	0	4	1	0	2	2	1	0	0	0	1	172	1.72	64	21.6333	Nee	4	2		0	3
218	2013-06-20	17.7221	0	1		1790	1	0	0	0	0		1	0	2	0	0	2	0	0	3	0	0	3	0	0	3	0	0	3	1	0	2	2	1	0	0	0	1	168	1.68	64	22.6757	Nee	3	5		0	3
221	2013-06-20	18.412	0	1		1740	1	0	0	0	0		1	0	2	0	0	2	0	0	0	4	0	4	0	2	0	0	0	2	1	0	2	2	1	0	0	0	1	175	1.75	65	21.2245	Nee	2	3		0	3
222	2013-06-20	17.6674	0	0	Kazachstan	1741	0	0	0	0	0	6	6	0	2	0	0	2	0	0	0	0	5	5	0	0	0	0	5	5	2	0	2	2	1	0	0	0	1	175	1.75			Nee	2	2		0	3
223	2013-06-20	18.2779	0	1		1703	1	0	0	0	0		1	0	2	0	0	2	0	0	3	0	0	3	0	2	0	0	0	2	2	0	2	2	1	0	0	0	1	174	1.74	59	19.4874	Nee	2	2		0	3
224	2013-06-20	17.7741	0	1		1740	1	0	0	0	0		1	0	2	0	0	2	0	2	0	0	0	2	0	0	0	4	0	4	2	0	2	2	1	0	0	0	1	170	1.7	80	27.6817	Ja	1	2		0	3
226	2013-06-20		0	1		1703	1	0	0	0	0		1	0	2	0	0	2	0	0	0	4	0	4	0	2	0	0	0	2	2	0	2	2	1	0	0	0	1					Nee	3	0		0	3
234	2013-06-20	18.1437	0	1		3520	1	0	0	0	0		1	0	2	0	0	2	0	2	0	0	0	2	0	2	0	0	0	2	1	0	2	2	0	2	0	0	2	185	1.85	94	27.4653	Nee	2	4		0	3
238	2013-06-20	19.9863	0	1		3770	1	0	0	0	0		1	0	2	0	0	2	0	0	3	0	0	3	0	0	3	0	0	3	1	0	2	2	0	2	0	0	2	170	1.7	56	19.3772	Nee	3	5		0	3
242	2013-06-20	17.7084	0	1		3990	1	0	0	0	0		1	0	2	0	0	2	0	2	0	0	0	2	0	2	0	0	0	2	0	0	2	2	0	2	0	0	2	168	1.68	78	27.6361	Nee	3	10		0	3
248	2013-06-20	17.1773	0	1		3910	1	0	0	0	0		1	0	2	0	0	2	0	0	3	0	0	3	0	0	3	0	0	3	2	1	0	1	0	2	0	0	2	167	1.67	46	16.494	Nee	4	0		0	3
257	2013-06-20	18.0424	0	1		2845	1	0	0	0	0		1	0	2	0	0	2	0	2	0	0	0	2	1	0	0	0	0	1	1	1	0	1	1	0	0	0	1	163	1.63	80	30.1103	Nee	4	0		0	3
268	2013-06-20	18.3272	0	1		2490	1	0	0	0	0		1	0	2	0	0	2	0	2	0	0	0	2	1	0	0	0	0	1	3	0	2	2	0	2	0	0	2	178	1.78	64	20.1995	Ja	1	0		0	3
270	2013-06-20		0	1		2440	1	0	0	0	0		1	0	0	0	4	4	0	0	3	0	0	3	0	0	3	0	0	3	1	0	2	2	0	0	3	0	3	170	1.7	52	17.9931	Ja	3	0		0	3
274	2013-06-20	17.5168	0	1		1030	1	0	0	0	0		1	0	0	0	4	4	0	2	0	0	0	2	0	2	0	0	0	2	1	0	2	2	1	0	0	0	1	163	1.63	55	20.7008	Nee	1	0		0	3
291	2013-06-20	16.4873	0	1		1861	1	0	0	0	0		1	0	2	0	0	2	0	2	0	0	0	2	0	2	0	0	0	2	2	1	0	1	0	2	0	0	2	156	1.56	57	23.4221	Nee	4	0		0	3
304	2013-06-20	17.4757	0	1		1785	1	0	0	0	0		1	1	0	0	0	1	0	0	0	4	0	4	0	0	0	4	0	4	3	0	2	2	1	0	0	0	1	178	1.78	75	23.6713	Nee	2	0		0	2
313	2013-06-20	18.245	0	1		2440	1	0	0	0	0		1	0	2	0	0	2	0	0	3	0	0	3	0	0	3	0	0	3	0	0	2	2	0	2	0	0	2	170	1.7	65	22.4913	Nee	4	0		0	3
324	2013-06-20	17.3388	0	1		8520	0	0	0	0	0	6	6	0	2	0	0	2	0	0	3	0	0	3	0	0	3	0	0	3	2	1	0	1	1	0	0	0	1	178	1.78	63	19.8839	Nee	3	0		0	3
327	2013-06-20	18.2533	0	1		2610	1	0	0	0	0		1	0	0	3	0	3	0	2	0	0	0	2	0	2	0	0	0	2	1	0	2	2	1	0	0	0	1	165	1.65	58	21.3039	Nee	2	1		0	3
343	2013-06-20	22.3135	0	1		8920	1	0	0	0	0		1	1	0	0	0	1	1	0	0	0	0	1	0	2	0	0	0	2	3	0	2	2	0	2	0	0	2	165	1.65	75	27.5482	Nee	2	2		0	3
346	2013-06-20		0	1		8501	1	0	0	0	0		1	0	0	3	0	3	0	0	3	0	0	3	0	0	3	0	0	3	2	1	0	1	0	2	0	0	2	163	1.63	48	18.0662	Nee	5	1		0	3
349	2013-06-20	17.8261	0	1		8500	1	0	0	0	0		1	0	0	0	4	4	0	0	3	0	0	3	0	2	0	0	0	2	2	1	0	1	0	0	3	0	3	170	1.7	70	24.2215	Nee	3	4		1	0
350	2013-06-20	17.4374	0	1		8790	1	0	0	0	0		1	0	0	0	4	4	0	0	0	4	0	4	0	0	0	4	0	4	1	1	0	1	1	0	0	0	1	172	1.72	65	21.9713	Nee	5	2		0	3
351	2013-06-20	17.7823	0	1		8710	1	0	0	0	0		1	0	2	0	0	2	0	0	3	0	0	3	0	2	0	0	0	2	2	0	2	2	1	0	0	0	1	155	1.55	70	29.1363	Nee	2	0		0	3
352	2013-06-20	16.8816	0	1		3960	1	0	0	0	0		1	0	0	0	4	4	0	0	3	0	0	3	0	0	3	0	0	3	1	1	0	1	1	0	0	0	1	171	1.71	64	21.8871	Nee	1	0		0	3
355	2013-06-20	16.6817	0	1		1745	1	0	0	0	0		1	1	0	0	0	1	0	0	3	0	0	3	0	0	3	0	0	3	1	1	0	1	1	0	0	0	1	175	1.75	55	17.9592	Nee	4	1		0	3
357	2013-06-20	18.2861	0	1		1861	1	0	0	0	0		1	1	0	0	0	1	0	0	3	0	0	3	0	0	3	0	0	3	3	0	2	2	0	2	0	0	2	168	1.68	50	17.7154	Nee	4	1		0	3
362	2013-06-20	18.2286	0	1		8710	1	0	0	0	0		1	0	2	0	0	2	0	2	0	0	0	2	0	2	0	0	0	2	2	0	2	2	1	0	0	0	1	173	1.73	72	24.0569	Nee	2	2		0	3
365	2013-06-20	15.2854	0	1		1861	1	0	0	0	0		1	0	2	0	0	2	0	0	3	0	0	3	0	2	0	0	0	2	1	1	0	1	1	0	0	0	1	170	1.7	70	24.2215	Nee	3	1		0	3
370	2013-06-20	17.7276	0	1		8531	1	0	0	0	0		1	0	2	0	0	2	0	0	3	0	0	3	0	2	0	0	0	2	2	0	2	2	1	0	0	0	1	172	1.72	61	20.6193	Nee	1	1		0	3
372	2013-06-20	16.8652	0	1		8510	1	0	0	0	0		1	0	2	0	0	2	0	0	3	0	0	3	0	0	0	4	0	4	2	1	0	1	0	2	0	0	2	158	1.58	51	20.4294	Nee	4	2		0	3
376	2013-06-20	16.7967	0	1		1840	1	0	0	0	0		1	0	2	0	0	2	0	2	0	0	0	2	0	0	3	0	0	3	1	1	0	1	0	2	0	0	2	162	1.62	45	17.1468	Ja	2	5		0	3
381	2013-06-20	20.8049	0	1		8500	1	0	0	0	0		1	0	0	0	4	4	0	2	0	0	0	2	0	0	0	0	5	5	3	0	2	2	0	2	0	0	2	165	1.65	70	25.7117	Nee	2	1		0	3
387	2013-06-20	19.5017	0	1		8560	1	0	0	0	0		1	0	2	0	0	2	1	0	0	0	0	1	1	0	0	0	0	1	1	0	2	2	0	0	3	0	3	160	1.6	55	21.4844	Nee	4	0		0	3
393	2013-06-20	17.2977	0	1		9870	1	0	0	0	0		1	0	2	0	0	2	0	0	3	0	0	3	0	0	3	0	0	3	2	1	0	1	1	0	0	0	1	160	1.6	52	20.3125	Nee	3	2		0	3
394	2013-06-20	17.1116	0	1		1745	1	0	0	0	0		1	1	0	0	0	1	0	0	3	0	0	3	0	2	0	0	0	2	2	1	0	1	1	0	0	0	1	172	1.72	65	21.9713	Nee	4	2		0	3
399	2013-06-20	18.2423	0	1		2150	1	0	0	0	0		1	0	2	0	0	2	0	0	0	4	0	4	0	0	0	4	0	4	2	0	2	2	1	0	0	0	1	175	1.75	52	16.9796	Nee	4	1		0	3
400	2013-06-20	18.1492	0	1		8570	1	0	0	0	0		1	0	2	0	0	2	0	2	0	0	0	2	0	0	3	0	0	3	2	0	2	2	1	0	0	0	1	170	1.7	64	22.1453	Nee	4	2		0	3
405	2013-06-20	17.6099	0	1		2440	1	0	0	0	0		1	0	0	3	0	3	0	0	3	0	0	3	0	0	3	0	0	3	4	0	2	2	0	2	0	0	2	165	1.65	45	16.5289	Nee	3	2		0	3
407	2013-06-20	17.4565	0	1		8790	1	0	0	0	0		1	0	2	0	0	2	0	2	0	0	0	2	0	2	0	0	0	2	1	1	0	1	1	0	0	0	1	185	1.85	78	22.7904	Nee	5	1		0	3
409	2013-06-20	17.9822	0	1		8520	1	0	0	0	0		1	0	2	0	0	2	0	0	3	0	0	3	0	2	0	0	0	2	2	0	2	2	1	0	0	0	1	180	1.8	75	23.1481	Nee	3	12		0	3
414	2013-06-20	17.8617	0	1		8530	1	0	0	0	0		1	0	0	3	0	3	1	0	0	0	0	1	0	0	0	0	5	5	2	0	2	2	1	0	0	0	1	157	1.57	56	22.719	Nee	2	2		0	3
418	2013-06-20	17.3854	0	1		3960	1	0	0	0	0		1	0	2	0	0	2	0	0	3	0	0	3	0	0	3	0	0	3	3	1	0	1	0	2	0	0	2	178	1.78	63	19.8839	Nee	3	2		0	3
419	2013-06-20	16.7556	0	1		8531	1	0	0	0	0		1	0	2	0	0	2	0	0	3	0	0	3	0	0	0	4	0	4	2	1	0	1	1	0	0	0	1	157	1.57	48	19.4734	Nee	3	2		0	3
422	2013-06-20	16.8624	0	1		2870	1	0	0	0	0		1	0	2	0	0	2	0	0	0	4	0	4	0	0	0	4	0	4	1	1	0	1	1	0	0	0	1	175	1.75	60	19.5918	Nee	4	2		0	3
423	2013-06-20		0	1		8570	1	0	0	0	0		1	0	2	0	0	2	0	0	3	0	0	3	0	0	0	4	0	4	2	1	0	1	1	0	0	0	1	165	1.65	60	22.0386	Nee	3	1		0	3
425	2013-06-20	18.8994	0	1		8530	1	0	0	0	0		1	0	0	0	4	4	0	2	0	0	0	2	0	2	0	0	0	2	2	0	2	2	0	2	0	0	2	165	1.65	77	28.2828	Nee	2	0		0	3
437	2013-06-20	17.3306	0	1		1730	1	0	0	0	0		1	0	2	0	0	2	0	0	3	0	0	3	1	0	0	0	0	1	0	1	0	1	1	0	0	0	1	175	1.75	55	17.9592	Ja	4	0		0	3
452	2013-06-20	16.6845	0	1		2020	1	0	0	0	0		1	0	0	0	4	4	0	0	3	0	0	3	0	0	0	4	0	4	1	1	0	1	1	0	0	0	1	170	1.7	86	29.7578	Nee	4	1		0	3
455	2013-06-20	16.6352	0	1		8790	1	0	0	0	0		1	0	2	0	0	2	0	2	0	0	0	2	0	2	0	0	0	2	0	1	0	1	1	0	0	0	1	169	1.69	57	19.9573	Nee	3	2		0	3
458	2013-06-20	17.5469	0	1		1745	0	0	0	0	0	6	6	0	2	0	0	2	0	2	0	0	0	2	0	2	0	0	0	2	3	0	2	2	0	2	0	0	2	165	1.65	48	17.6309	Nee	1	0		0	3
460	2013-06-20	17.3552	0	1		1785	1	0	0	0	0		1	0	2	0	0	2	0	0	3	0	0	3	0	0	3	0	0	3	1	1	0	1	1	0	0	0	1	165	1.65	49	17.9982	Nee	3	1		0	3
461	2013-06-20	17.3717	0	1		8520	1	0	0	0	0		1	0	2	0	0	2	0	2	0	0	0	2	0	2	0	0	0	2	1	1	0	1	1	0	0	0	1	166	1.66	52	18.8707	Nee	3	2		0	3
463	2013-06-20	16.9884	0	1		9790	1	0	0	0	0		1	1	0	0	0	1	0	2	0	0	0	2	0	0	3	0	0	3	1	1	0	1	1	0	0	0	1	170	1.7	63	21.7993	Nee	5	2		0	3
465	2013-06-20	18.3765	0	1		8660	1	0	0	0	0		1	0	2	0	0	2	0	0	3	0	0	3	0	0	3	0	0	3	1	0	2	2	1	0	0	0	1	172	1.72	63	21.2953	Ja	2	7		0	3
467	2013-06-20	17.9138	0	1		2250	1	0	0	0	0		1	0	2	0	0	2	0	0	3	0	0	3	0	0	3	0	0	3	1	1	0	1	0	2	0	0	2	169	1.69	78	27.31	Nee	2	0		0	3
470	2013-06-20	17.1253	0	1		8531	1	0	0	0	0		1	1	0	0	0	1	0	2	0	0	0	2	0	2	0	0	0	2	4	1	0	1	1	0	0	0	1	172	1.72	65	21.9713	Nee	2	1		0	3
476	2013-06-20	17.7139	0	1		8670	1	0	0	0	0		1	0	2	0	0	2	0	0	3	0	0	3	0	0	3	0	0	3	1	0	2	2	1	0	0	0	1	163	1.63	54	20.3244	Nee	4	2		0	3
478	2013-06-20	16.8433	0	1		3960	1	0	0	0	0		1	0	0	3	0	3	0	0	3	0	0	3	0	0	0	4	0	4	2	1	0	1	1	0	0	0	1	175	1.75	56	18.2857	Nee	4	2		0	3
480	2013-06-20	18.2752	0	1		2180	1	0	0	0	0		1	0	2	0	0	2	0	0	0	4	0	4	0	0	0	4	0	4	2	0	2	2	1	0	0	0	1	164	1.64	57	21.1927	Nee	3	1		0	3
486	2013-06-20	17.64	0	1		1861	1	0	0	0	0		1	0	2	0	0	2	0	0	3	0	0	3	0	0	0	4	0	4	1	0	2	2	1	0	0	0	1	157	1.57	60	24.3418	Nee	2	1		0	3
489	2013-06-20	17.5797	0	1		2440	1	0	0	0	0		1	0	2	0	0	2	0	0	0	0	5	5	0	0	0	0	5	5	1	0	2	2	0	2	0	0	2	158	1.58	88	35.2508	Ja	1	5		0	3
491	2013-06-20	16.8816	0	1		9880	1	0	0	0	0		1	0	2	0	0	2	0	2	0	0	0	2	0	0	3	0	0	3	2	1	0	1	0	2	0	0	2	176	1.76	55	17.7557	Nee	2	1		0	3
495	2013-06-20	17.8864	0	1		1785	1	0	0	0	0		1	0	2	0	0	2	0	0	3	0	0	3	0	0	3	0	0	3	1	0	2	2	0	2	0	0	2	168	1.68	52	18.424	Nee	4	10		0	3
517	2013-06-20	17.3498	0	1		2610	1	0	0	0	0		1	0	0	3	0	3	0	0	3	0	0	3	0	2	0	0	0	2	1	1	0	1	1	0	0	0	1	173	1.73	63	21.0498	Nee	5	0		0	3
523	2013-06-20	17.5797	0	1		3272	1	0	0	0	0		1	0	2	0	0	2	0	2	0	0	0	2	0	0	0	0	5	5	4	0	2	2	0	0	3	0	3	155	1.55	50	20.8117	Nee	2	13		1	0
526	2013-06-20	17.8042	0	1		2550	1	0	0	0	0		1	0	2	0	0	2	1	0	0	0	0	1	1	0	0	0	0	1	0	0	2	2	1	0	0	0	1	165	1.65	60	22.0386	Ja	2	1		1	0
532	2013-06-20	17.6783	0	1		2220	1	0	0	0	0		1	1	0	0	0	1	0	2	0	0	0	2	0	2	0	0	0	2	3	0	2	2	0	0	3	0	3	166	1.66	56	20.3223	Ja	1	0		0	3
538	2013-06-20	17.9904	0	1		2600	1	0	0	0	0		1	0	0	3	0	3	0	0	0	0	5	5	0	0	0	0	5	5	4	0	2	2	1	0	0	0	1	165	1.65	55	20.202	Nee	3	2		0	3
543	2013-06-20	16.6407	0	1		1070	1	0	0	0	0		1	0	0	0	4	4	0	0	3	0	0	3	0	0	0	0	5	5	1	1	0	1	1	0	0	0	1	176	1.76	90	29.0548	Nee	1	0		0	3
544	2013-06-20	17.8782	0	1		1070	1	0	0	0	0		1	0	0	0	4	4	0	0	0	4	0	4	0	0	0	4	0	4	1	0	2	2	1	0	0	0	1	160	1.6	50	19.5312	Nee	5	0		0	3
548	2013-06-20	19.4114	0	1		3990	1	0	0	0	0		1	0	2	0	0	2	0	2	0	0	0	2	0	0	3	0	0	3	0	0	2	2	0	0	3	0	3	169	1.69	58	20.3074	Nee	2	3		0	3
549	2013-06-20	19.384	0	1		3960	1	0	0	0	0		1	0	2	0	0	2	0	0	0	4	0	4	0	2	0	0	0	2	1	0	2	2	0	0	3	0	3	174	1.74	58	19.1571	Nee	2	1		0	3
560	2013-06-20	17.9028	0	1		3581	1	0	0	0	0		1	0	2	0	0	2	0	0	0	0	5	5	0	0	0	0	5	5	3	1	0	1	0	0	3	0	3	178	1.78	76	23.9869	Nee	1	0		0	3
566	2013-06-20	19.206	0	1		8980	1	0	0	0	0		1	1	0	0	0	1	0	0	0	4	0	4	0	0	0	4	0	4	4	0	2	2	0	0	3	0	3	156	1.56	49	20.1348	Nee	1	0		0	3
568	2013-06-20	16.6242	0	1		9770	1	0	0	0	0		1	0	2	0	0	2	0	0	0	0	5	5	0	0	0	0	5	5	1	1	0	1	0	2	0	0	2	170	1.7	67	23.1834	Ja	2	0		0	3
569	2013-06-20	17.2758	0	1	Frans	8790	1	0	0	0	0		1	0	2	0	0	2	0	0	3	0	0	3	0	0	3	0	0	3	1	1	0	1	0	2	0	0	2					Ja	3	0		0	3
572	2013-06-20	17.5058	0	1		8660	1	0	0	0	0		1	0	2	0	0	2	0	0	0	4	0	4	0	0	0	4	0	4	1	0	2	2	1	0	0	0	1	165	1.65	55	20.202	Nee	4	0		0	3
573	2013-06-20	18.4011	0	1		2300	1	0	0	0	0		1	0	0	3	0	3	0	0	3	0	0	3	0	0	3	0	0	3	1	0	2	2	1	0	0	0	1	177	1.77	80	25.5354	Ja	4	2		0	3
581	2013-06-20	18.4504	0	1		2460	1	0	0	0	0		1	0	2	0	0	2	0	0	0	4	0	4	0	0	0	4	0	4	1	0	2	2	1	0	0	0	1	160	1.6	52	20.3125	Nee	5	2		0	3
584	2013-06-20	18.3847	0	1		9800	1	0	0	0	0		1	1	0	0	0	1	1	0	0	0	0	1	1	0	0	0	0	1	4	0	2	2	0	2	0	0	2	170	1.7	65	22.4913	Nee	2	15		0	3
585	2013-06-20	18.3682	0	1		9255	1	0	0	0	0		1	0	2	0	0	2	0	0	0	4	0	4	0	0	3	0	0	3	1	0	2	2	1	0	0	0	1	168	1.68	70	24.8016	Nee	3	0		0	3
587	2013-06-20	18.1739	0	1		3300	1	0	0	0	0		1	0	0	3	0	3	0	2	0	0	0	2	0	2	0	0	0	2	1	1	0	1	1	0	0	0	1	164	1.64	58	21.5645	Nee	1	0		0	3
588	2013-06-20	17.8645	0	1		9770	1	0	0	0	0		1	0	2	0	0	2	0	2	0	0	0	2	0	0	0	4	0	4	1	1	0	1	0	2	0	0	2	172	1.72	62	20.9573	Nee	2	0		0	3
589	2013-06-20	17.1225	0	1		2330	1	0	0	0	0		1	0	2	0	0	2	0	0	3	0	0	3	0	0	0	0	5	5	1	1	0	1	1	0	0	0	1	174	1.74	60	19.8177	Nee	2	5		0	3
591	2013-06-20	16.8679	0	1		2300	1	0	0	0	0		1	0	0	0	4	4	0	0	3	0	0	3	0	0	0	0	5	5	1	1	0	1	1	0	0	0	1	165	1.65	48	17.6309	Nee	3	25		0	3
594	2013-06-20	17.2621	0	1		2275	1	0	0	0	0		1	0	2	0	0	2	0	0	3	0	0	3	0	0	0	4	0	4	2	1	0	1	1	0	0	0	1	170	1.7	54	18.6851	Nee	3	0		0	3
601	2013-06-20	17.1581	0	1		8930	1	0	0	0	0		1	0	0	3	0	3	0	2	0	0	0	2	1	0	0	0	0	1	0	1	0	1	0	0	3	0	3	159	1.59	56	22.151	Ja	3	1		0	3
603	2013-06-20	13.5113	0	1		9000	1	0	0	0	0		1	0	2	0	0	2	0	0	0	4	0	4	0	0	3	0	0	3	1	0	2	2	1	0	0	0	1	165	1.65	60	22.0386	Nee	3	0		0	3
604	2013-06-20	18.2642	0	1		3211	1	0	0	0	0		1	1	0	0	0	1	0	0	3	0	0	3	0	0	3	0	0	3	1	1	0	1	1	0	0	0	1	160	1.6	54	21.0937	Nee	1	2		1	0
605	2013-06-20	18.4613	0	1		9080	1	0	0	0	0		1	1	0	0	0	1	0	0	3	0	0	3	0	2	0	0	0	2	1	0	2	2	1	0	0	0	1	168	1.68	54	19.1327	Nee	3	1		0	3
606	2013-06-20	18.152	0	1		3300	1	0	0	0	0		1	1	0	0	0	1	0	0	3	0	0	3	0	0	3	0	0	3	0	0	2	2	1	0	0	0	1	164	1.64	50	18.5901	Nee	3	1		1	0
617	2013-06-20	16.9391	0	1		9140	1	0	0	0	0		1	0	2	0	0	2	0	0	0	4	0	4	0	0	3	0	0	3	1	1	0	1	1	0	0	0	1	167	1.67	60	21.5139	Nee	4	1		0	3
621	2013-06-20	16.835	0	1		8790	1	0	0	0	0		1	0	2	0	0	2	0	0	0	0	5	5	0	2	0	0	0	2	1	1	0	1	1	0	0	0	1	170	1.7	55	19.0311	Nee	4	5		0	3
622	2013-06-20	17.4511	0	1		9820	1	0	0	0	0		1	0	2	0	0	2	0	0	3	0	0	3	0	0	3	0	0	3	1	1	0	1	1	0	0	0	1	165	1.65	50	18.3655	Nee	3	0		0	3
624	2013-06-20	17.2758	0	1		9750	1	0	0	0	0		1	1	0	0	0	1	0	0	0	4	0	4	0	0	0	4	0	4	2	1	0	1	1	0	0	0	1	170	1.7	64	22.1453	Nee	2	0		1	0
630	2013-06-20	18.1081	0	1		2300	1	0	0	0	0		1	0	2	0	0	2	0	0	0	4	0	4	0	0	0	4	0	4	2	0	2	2	1	0	0	0	1	166	1.66	45	16.3304	Nee	4	1		0	3
631	2013-06-20	17.5524	0	1		9140	1	0	0	0	0		1	0	2	0	0	2	0	0	3	0	0	3	0	0	3	0	0	3	3	0	2	2	1	0	0	0	1	177	1.77	79	25.2163	Nee	5	1		0	3
643	2013-06-20	17.347	0	1		9340	1	0	0	0	0		1	0	2	0	0	2	0	0	3	0	0	3	0	2	0	0	0	2	1	1	0	1	1	0	0	0	1	173	1.73	78	26.0617	Nee	1	1		0	3
647	2013-06-20	18.2259	0	1		9230	1	0	0	0	0		1	1	0	0	0	1	0	0	3	0	0	3	0	0	3	0	0	3	2	0	2	2	1	0	0	0	1	175	1.75	60	19.5918	Nee	3	1		0	3
649	2013-06-20		0	1		8540	1	0	0	0	0		1	0	2	0	0	2	1	0	0	0	0	1	0	0	0	4	0	4	1	0	2	2	1	0	0	0	1	163	1.63	53	19.9481	Nee	4	15		0	3
653	2013-06-20		0	1		8940	1	0	0	0	0		1	0	2	0	0	2	0	0	3	0	0	3	0	0	0	4	0	4	1	0	2	2	0	0	3	0	3	165	1.65	75	27.5482	Nee	3	4		0	3
654	2013-06-20	16.4381	0	1		3350	1	0	0	0	0		1	0	2	0	0	2	0	0	0	4	0	4	0	0	0	4	0	4	2	1	0	1	1	0	0	0	1	170	1.7	54	18.6851	Nee	4	0		0	3
658	2013-06-20	18.5325	0	1		9800	1	0	0	0	0		1	0	2	0	0	2	0	0	3	0	0	3	0	2	0	0	0	2	1	0	2	2	0	0	3	0	3	164	1.64	70	26.0262	Ja	3	2		0	3
662	2013-06-20	17.8398	0	1		8530	1	0	0	0	0		1	0	2	0	0	2	0	0	0	4	0	4	0	2	0	0	0	2	4	0	2	2	1	0	0	0	1	177	1.77	58	18.5132	Nee	3	6		0	3
666	2013-06-20	17.6208	0	1		2180	1	0	0	0	0		1	0	2	0	0	2	0	0	0	4	0	4	0	0	0	4	0	4	1	0	2	2	1	0	0	0	1	168	1.68	53	18.7783	Nee	5	0		0	3
670	2013-06-20	18.1985	0	1		9620	1	0	0	0	0		1	1	0	0	0	1	0	0	0	4	0	4	0	0	3	0	0	3	1	0	2	2	1	0	0	0	1	164	1.64	54	20.0773	Nee	2	4		0	3
679	2013-06-20	16.7912	0	1		9230	1	0	0	0	0		1	0	2	0	0	2	0	2	0	0	0	2	0	2	0	0	0	2	1	1	0	1	0	0	3	0	3	158	1.58	55	22.0317	Nee	2	1		0	3
684	2013-06-20	18.1164	0	0	Nederlander	2180	1	0	0	0	0		1	0	2	0	0	2	0	2	0	0	0	2	0	0	0	4	0	4	1	0	2	2	1	0	0	0	1	155	1.55	52	21.6441	Nee	5	0		0	3
685	2013-06-20	16.7556	0	1		3300	1	0	0	0	0		1	0	0	0	4	4	0	2	0	0	0	2	0	0	3	0	0	3	4	1	0	1	1	0	0	0	1	172	1.72	69	23.3234	Ja	3	0		0	3
686	2013-06-20	17.6947	0	0	Nederlands	2300	1	0	0	0	0		1	0	0	3	0	3	0	0	0	4	0	4	0	2	0	0	0	2	3	0	2	2	1	0	0	0	1	172	1.72	65	21.9713	Nee	4	1		0	3
691	2013-06-20	18.4312	0	1		2170	1	0	0	0	0		1	0	0	3	0	3	0	2	0	0	0	2	0	0	0	0	5	5	1	0	2	2	1	0	0	0	1	174	1.74	60	19.8177	Nee	3	0		0	3
695	2013-06-20	16.7775	0	1		2300	1	0	0	0	0		1	0	0	3	0	3	0	0	0	0	5	5	0	0	0	0	5	5	2	1	0	1	1	0	0	0	1	163	1.63	53	19.9481	Nee	5	2		0	3
697	2013-06-20	18.0862	0	1		2180	1	0	0	0	0		1	0	2	0	0	2	0	0	0	4	0	4	0	0	0	4	0	4	2	1	0	1	1	0	0	0	1	177	1.77	58	18.5132	Nee	5			0	3
698	2013-06-20	17.4894	0	1		2610	0	0	0	0	0	6	6	0	2	0	0	2	0	0	3	0	0	3	0	0	0	0	5	5	0	1	0	1	0	2	0	0	2	162	1.62	46	17.5278	Nee	3	1		0	3
705	2013-06-20	18.6858	0	1		1500	1	0	0	0	0		1	0	0	0	4	4	0	2	0	0	0	2	0	0	3	0	0	3	4	0	2	2	1	0	0	0	1	160	1.6	53	20.7031	Nee	4	2		1	0
706	2013-06-20	17.2457	0	1		9000	1	0	0	0	0		1	0	0	0	4	4	0	0	3	0	0	3	0	2	0	0	0	2	1	1	0	1	1	0	0	0	1	180	1.8	57	17.5926	Nee	4	0		1	0
713	2013-06-20	16.95	0	1		8793	1	0	0	0	0		1	0	0	3	0	3	0	2	0	0	0	2	0	2	0	0	0	2	1	1	0	1	0	2	0	0	2	173	1.73	55	18.3768	Nee	1	10		1	0
714	2013-06-20	17.5852	0	1		2950	1	0	0	0	0		1	0	2	0	0	2	0	0	3	0	0	3	0	0	3	0	0	3	1	0	2	2	1	0	0	0	1	170	1.7	58	20.0692	Nee	4	1		0	3
715	2013-06-20		0	1		1500	1	0	0	0	0		1	1	0	0	0	1	0	0	3	0	0	3	0	2	0	0	0	2	3	1	0	1	1	0	0	0	1	179	1.79	68	21.2228	Nee	2	8		0	3
716	2013-06-20	16.9665	0	1		1500	1	0	0	0	0		1	0	0	0	4	4	1	0	0	0	0	1	0	2	0	0	0	2	2	1	0	1	1	0	0	0	1	168	1.68	58	20.5499	Ja	2	5		0	3
722	2013-06-20	17.024	0	1		9800	1	0	0	0	0		1	0	2	0	0	2	0	2	0	0	0	2	0	2	0	0	0	2	1	1	0	1	0	2	0	0	2	180	1.8	73	22.5309	Nee	4	4		0	3
726	2013-06-20	18.423	0	1		1654	1	0	0	0	0		1	0	2	0	0	2	0	0	3	0	0	3	1	0	0	0	0	1	1	0	2	2	1	0	0	0	1	170	1.7	56	19.3772	Nee	3	3		1	0
727	2013-06-20	17.0431	0	1		2180	1	0	0	0	0		1	0	2	0	0	2	0	0	3	0	0	3	0	0	3	0	0	3	1	1	0	1	1	0	0	0	1	168	1.68	51	18.0697	Nee	3	1		0	3
737	2013-06-20	16.501	0	1		1673	1	0	0	0	0		1	1	0	0	0	1	0	2	0	0	0	2	0	2	0	0	0	2	1	1	0	1	1	0	0	0	1	161	1.61	63	24.3046	Nee	4	4		0	3
739	2013-06-20	17.8207	0	1		9270	1	0	0	0	0		1	0	2	0	0	2	0	2	0	0	0	2	0	2	0	0	0	2	0	1	0	1	0	2	0	0	2	173	1.73	55	18.3768	Nee	2	0		0	3
746	2013-06-20		0	1		1674	1	0	0	0	0		1	0	2	0	0	2	0	2	0	0	0	2	0	2	0	0	0	2	1	0	2	2	1	0	0	0	1	172	1.72	63	21.2953	Nee	4	4		0	3
751	2013-06-20	17.8864	0	1		1780	1	0	0	0	0		1	0	0	3	0	3	0	0	0	4	0	4	0	2	0	0	0	2	0	0	2	2	1	0	0	0	1	172	1.72	63	21.2953	Nee	2	0		0	3
752	2013-06-20	16.7666	0	1		2018	1	0	0	0	0		1	0	0	0	4	4	0	0	3	0	0	3	1	0	0	0	0	1	1	1	0	1	1	0	0	0	1	168	1.68	53	18.7783	Nee	5	0		0	3
754	2013-06-20	16.2957	0	1		3211	1	0	0	0	0		1	1	0	0	0	1	0	2	0	0	0	2	0	2	0	0	0	2	2	1	0	1	1	0	0	0	1	167	1.67	60	21.5139	Nee	2	1		0	2
756	2013-06-20		0	1		1500	1	0	0	0	0		1	0	0	3	0	3	0	0	0	4	0	4	0	2	0	0	0	2	5	1	0	1	1	0	0	0	1	184	1.84	68	20.0851	Nee	2	1		0	3
758	2013-06-20	17.4757	0	1		2440	1	0	0	0	0		1	0	2	0	0	2	0	2	0	0	0	2	0	2	0	0	0	2	1	0	2	2	0	2	0	0	2	170	1.7	78	26.9896	Nee	3	3		0	3
762	2013-06-20	17.3032	0	1		8520	1	0	0	0	0		1	0	2	0	0	2	0	0	3	0	0	3	0	0	0	4	0	4	3	1	0	1	1	0	0	0	1	173	1.73	63	21.0498	Ja	4	0		0	3
764	2013-06-20	17.0705	0	1		1500	1	0	0	0	0		1	0	2	0	0	2	0	2	0	0	0	2	0	2	0	0	0	2	1	1	0	1	1	0	0	0	1	156	1.56	70	28.764	Nee	4	1		0	3
779	2013-06-20	17.1198	0	0	Duits	1600	1	0	0	0	0		1	0	2	0	0	2	0	0	3	0	0	3	0	0	0	4	0	4	2	1	0	1	1	0	0	0	1	162	1.62	59	22.4813	Nee	5	1		0	3
782	2013-06-20	16.4435	0	1		3770	1	0	0	0	0		1	0	2	0	0	2	0	0	0	4	0	4	0	0	0	4	0	4	1	1	0	1	0	0	0	0						Nee	3	0		0	3
783	2013-06-20		0	1		3590	1	0	0	0	0		1	0	2	0	0	2	0	0	3	0	0	3	0	2	0	0	0	2	1	1	0	1	0	0	0	0						Nee	4	1		0	3
791	2013-06-20	17.9795	0	1		1745	1	0	0	0	0		1	0	2	0	0	2	0	0	0	4	0	4	0	0	0	4	0	4	1	0	2	2	1	0	0	0	1	172	1.72	63	21.2953	Nee	5	0		0	3
798	2013-06-20		0	1		3700	1	0	0	0	0		1	0	2	0	0	2	1	0	0	0	0	1	0	2	0	0	0	2	1	1	0	1	0	0	3	0	3	162	1.62	65	24.7676	Nee	2	10		0	3
799	2013-06-20		0	1		3700	1	0	0	0	0		1	0	0	3	0	3	0	0	0	0	5	5	0	0	0	0	5	5	4	1	0	1	0	0	0	0		175	1.75	60	19.5918	Nee	4	10		0	2
800	2013-06-20	17.8344	0	1	kosovar	3600	0	0	0	0	0	6	6	0	0	0	4	4	0	0	0	0	5	5	0	0	0	0	5	5	5	1	0	1	0	0	3	0	3	156	1.56	50	20.5457	Nee	2	0		0	3
806	2013-06-20	18.6092	0	1		3001	1	0	0	0	0		1	0	0	3	0	3	0	2	0	0	0	2	0	2	0	0	0	2	2	0	2	2	0	0	3	0	3	165	1.65	62	22.7732	Nee	3	0		0	3
817	2013-06-20	18.3244	0	1		2180	1	0	0	0	0		1	0	2	0	0	2	0	0	3	0	0	3	0	0	0	4	0	4	1	0	2	2	1	0	0	0	1	180	1.8	64	19.7531	Nee	2	1		0	3
818	2013-06-20	17.4237	0	1		1653	1	0	0	0	0		1	1	0	0	0	1	0	0	3	0	0	3	0	0	3	0	0	3	1	1	0	1	1	0	0	0	1	155	1.55	52	21.6441	Nee	3	0		0	3
828	2013-06-20	19.6879	0	1		2450	1	0	0	0	0		1	0	2	0	0	2	0	0	0	0	5	5	0	0	0	0	5	5	0	0	2	2	0	0	3	0	3					Nee	3	1		0	3
832	2013-06-20	16.5202	0	1		1502	1	0	0	0	0		1	0	2	0	0	2	0	2	0	0	0	2	0	2	0	0	0	2	2	1	0	1	1	0	0	0	1	165	1.65	53	19.4674	Nee	2	0		0	3
840	2013-06-20	17.3826	0	1		1070	1	0	0	0	0		1	0	0	0	4	4	0	0	0	4	0	4	0	0	0	4	0	4	5	1	0	1	1	0	0	0	1	170	1.7	55	19.0311	Nee	4	3		0	2
845	2013-06-20	17.1335	0	1		3670	1	0	0	0	0		1	1	0	0	0	1	0	0	0	4	0	4	0	2	0	0	0	2	1	1	0	1	0	2	0	0	2	160	1.6	53	20.7031	Nee	3	1		0	3
847	2013-06-20	18.3326	0	1		2275	1	0	0	0	0		1	0	2	0	0	2	0	0	3	0	0	3	0	0	3	0	0	3	2	0	2	2	1	0	0	0	1	170	1.7	56	19.3772	Nee	3	1		0	3
881	2013-06-20	18.9103	0	1		2030	1	0	0	0	0		1	0	0	3	0	3	0	0	3	0	0	3	0	0	0	4	0	4	2	0	2	2	1	0	0	0	1	175	1.75	70	22.8571	Nee	2	0		0	3
897	2013-06-20	18.2204	0	1		1601	1	0	0	0	0		1	0	2	0	0	2	0	2	0	0	0	2	1	0	0	0	0	1	1	0	2	2	1	0	0	0	1	174	1.74	52	17.1753	Nee	4	0		0	3
902	2013-06-20	17.755	0	1		9920	1	0	0	0	0		1	0	2	0	0	2	0	2	0	0	0	2	0	2	0	0	0	2	2	0	2	2	0	2	0	0	2	163	1.63	55	20.7008	Nee	3	0		0	3
903	2013-06-20	17.0294	0	1		1800	1	0	0	0	0		1	0	0	0	4	4	0	2	0	0	0	2	0	2	0	0	0	2	3	1	0	1	0	2	0	0	2	172	1.72	80	27.0416	Ja	3	1		0	3
921	2013-06-20	17.681	0	1		9111	1	0	0	0	0		1	1	0	0	0	1	0	2	0	0	0	2	0	2	0	0	0	2	2	0	2	2	0	2	0	0	2	165	1.65	56	20.5693	Nee	3	3		0	3
922	2013-06-20	20.2738	0	1		9250	1	0	0	0	0		1	0	2	0	0	2	0	2	0	0	0	2	0	2	0	0	0	2	3	0	2	2	0	0	3	0	3	168	1.68	53	18.7783	Nee	3	0		0	3
929	2013-06-20	17.807	0	1		9170	1	0	0	0	0		1	0	2	0	0	2	0	2	0	0	0	2	0	2	0	0	0	2	1	0	2	2	0	0	3	0	3	160	1.6	53	20.7031	Nee	2	1		0	3
937	2013-06-20	18.308	0	1		9111	1	0	0	0	0		1	0	2	0	0	2	0	0	3	0	0	3	0	0	3	0	0	3	1	0	2	2	0	2	0	0	2	170	1.7	55	19.0311	Nee	5	1		0	3
943	2013-06-20	21.4374	0	1		9060	1	0	0	0	0		1	0	2	0	0	2	0	2	0	0	0	2	0	2	0	0	0	2	1	0	2	2	0	2	0	0	2	178	1.78	64	20.1995	Ja	4	3		1	0
944	2013-06-20	17.3032	0	1		8520	1	0	0	0	0		1	0	2	0	0	2	0	0	3	0	0	3	0	0	3	0	0	3	3	1	0	1	1	0	0	0	1	172	1.72	53	17.9151	Nee	4	0		0	3
946	2013-06-20	16.6078	0	1		8790	1	0	0	0	0		1	0	2	0	0	2	0	0	3	0	0	3	0	0	3	0	0	3	1	1	0	1	0	2	0	0	2	165	1.65	56	20.5693	Nee	2	5		0	3
948	2013-06-20	19.8412	0	1		9800	1	0	0	0	0		1	0	2	0	0	2	0	0	3	0	0	3	0	0	3	0	0	3	2	0	2	2	0	0	3	0	3	178	1.78	55	17.3589	Ja	2	1		0	3
949	2013-06-20	18.4449	0	1		9220	1	0	0	0	0		1	0	2	0	0	2	0	0	0	0	5	5	0	0	0	0	5	5	0	0	2	2	0	2	0	0	2	161	1.61	70	27.0051	Nee	1	2		0	3
950	2013-06-20	16.9418	0	1		8790	1	0	0	0	0		1	0	0	3	0	3	0	0	0	4	0	4	0	0	3	0	0	3	1	1	0	1	1	0	0	0	1	170	1.7	70	24.2215	Nee	2	0		0	3
951	2013-06-20		0	1		9140	1	0	0	0	0		1	0	2	0	0	2	0	0	3	0	0	3	0	0	0	0	5	5	1	1	0	1	0	2	0	0	2	175	1.75	60	19.5918	Nee	2	0		0	3
953	2013-06-20	16.679	0	1		2440	1	0	0	0	0		1	0	2	0	0	2	0	0	3	0	0	3	0	0	3	0	0	3	3	1	0	1	0	2	0	0	2	158	1.58	59	23.634	Nee	3	0		0	3
954	2013-06-20	17.191	0	1		9810	1	0	0	0	0		1	0	2	0	0	2	0	0	0	4	0	4	0	0	0	4	0	4	2	1	0	1	1	0	0	0	1					Nee	5	0		0	3
956	2013-06-20	17.2293	0	1		9250	1	0	0	0	0		1	0	2	0	0	2	0	0	3	0	0	3	0	0	0	4	0	4	1	1	0	1	0	2	0	0	2	172	1.72	65	21.9713	Nee	4	0		0	3
968	2013-06-20	19.2361	0	1		9100	1	0	0	0	0		1	0	0	3	0	3	0	0	3	0	0	3	1	0	0	0	0	1	2	0	2	2	0	2	0	0	2	161	1.61	65	25.0762	Ja	1	2		1	0
970	2013-06-20	17.6674	0	1		2180	1	0	0	0	0		1	0	2	0	0	2	0	0	3	0	0	3	0	0	0	4	0	4	2	0	2	2	1	0	0	0	1	170	1.7	55	19.0311	Nee	3	4		0	3
973	2013-06-20	16.6982	0	1		8600	1	0	0	0	0		1	0	2	0	0	2	1	0	0	0	0	1	1	0	0	0	0	1	2	0	2	2	0	0	0	0		154	1.54	55	23.1911	Nee	3	2		0	3
974	2013-06-20	18.1602	0	1		2610	1	0	0	0	0		1	0	2	0	0	2	0	2	0	0	0	2	0	0	0	4	0	4	2	0	2	2	1	0	0	0	1	172	1.72	67	22.6474	Nee	5	0		0	3
976	2013-06-20	16.8816	0	1		2610	1	0	0	0	0		1	0	0	3	0	3	0	0	0	0	5	5	0	0	0	0	5	5	1	1	0	1	1	0	0	0	1	170	1.7	61	21.1073	Nee	3	1		0	3
977	2013-06-20	19.3977	0	1		2660	1	0	0	0	0		1	0	0	3	0	3	0	0	3	0	0	3	1	0	0	0	0	1	1	0	2	2	1	0	0	0	1	168	1.68	67	23.7387	Nee	4	2		0	3
981	2013-06-20	17.4045	0	1		2610	1	0	0	0	0		1	0	0	0	4	4	0	0	0	4	0	4	0	2	0	0	0	2	1	1	0	1	0	0	0	4	4	173	1.73	65	21.7181	Nee	1	0		0	3
984	2013-06-20	17.3662	0	1		2450	1	0	0	0	0		1	0	2	0	0	2	0	2	0	0	0	2	0	0	3	0	0	3	5	1	0	1	0	2	0	0	2	175	1.75	55	17.9592	Ja	2	0		0	3
985	2013-06-20	17.7248	0	1		2610	1	0	0	0	0		1	0	2	0	0	2	0	2	0	0	0	2	0	0	3	0	0	3	1	0	2	2	0	0	0	4	4	175	1.75	64	20.898	Ja	2			0	3
989	2013-06-20	19.1732	0	0	Marokkanse	2140	0	0	0	0	0	6	6	0	0	0	4	4	0	0	0	0	5	5	1	0	0	0	0	1	4	1	0	1	0	2	0	0	2	157	1.57	53	21.5019	Nee	1	0		0	3
995	2013-06-20	18.7981	0	1		2650	1	0	0	0	0		1	0	2	0	0	2	0	0	3	0	0	3	0	2	0	0	0	2	4	0	2	2	1	0	0	0	1	162	1.62	66	25.1486	Nee	4	1		0	3
998	2013-06-20	17.9548	0	1		2610	1	0	0	0	0		1	0	2	0	0	2	0	0	3	0	0	3	0	0	3	0	0	3	2	0	2	2	1	0	0	0	1	170	1.7	67	23.1834	Nee	2	0		0	3
1000	2013-06-20	16.8296	0	1		9770	1	0	0	0	0		1	1	0	0	0	1	0	0	0	4	0	4	0	2	0	0	0	2	1	1	0	1	1	0	0	0	1	172	1.72	70	23.6614	Nee	3	0		0	3
1004	2013-06-20	18.6831	0	0	nederlands	3640	1	0	0	0	0		1	0	2	0	0	2	0	2	0	0	0	2	0	2	0	0	0	2	4	0	2	2	0	2	0	0	2	165	1.65	55	20.202	Nee	4	4		0	3
1007	2013-06-20	19.0472	0	1		2050	1	0	0	0	0		1	0	0	3	0	3	0	0	0	0	5	5	0	0	0	0	5	5	2	0	2	2	0	0	3	0	3	172	1.72	68	22.9854	Nee	3	4		0	3
1009	2013-06-20	16.564	0	1		9051	1	0	0	0	0		1	0	2	0	0	2	0	0	3	0	0	3	0	0	3	0	0	3	3	1	0	1	1	0	0	0	1	180	1.8	68	20.9877	Nee	5	0		0	3
1017	2013-06-20	19.9973	0	0	Nederlander	2170	1	0	0	0	0		1	0	0	0	4	4	1	0	0	0	0	1	0	2	0	0	0	2	5	0	2	2	0	0	3	0	3	166	1.66	61	22.1367	Nee	2	0		0	3
1025	2013-06-20		0	1		8470	1	0	0	0	0		1	0	0	0	4	4	0	2	0	0	0	2	0	2	0	0	0	2	0	0	2	2	0	0	3	0	3	163	1.63	70	26.3465	Ja	4	6		0	3
1045	2013-06-20	18.3819	0	1		2660	1	0	0	0	0		1	0	2	0	0	2	0	0	3	0	0	3	0	2	0	0	0	2	8	0	2	2	1	0	0	0	1					Nee	3	0		0	3
1051	2013-06-20	16.7365	0	1		2230	1	0	0	0	0		1	0	2	0	0	2	0	0	3	0	0	3	0	2	0	0	0	2	1	1	0	1	0	0	3	0	3	173	1.73	53	17.7086	Ja	2	0		0	3
1052	2013-06-20	17.9384	0	1		3200	1	0	0	0	0		1	0	0	0	4	4	0	2	0	0	0	2	0	0	0	0	5	5	3	1	0	1	0	0	3	0	3	165	1.65	75	27.5482	Nee	2	6		0	3
1056	2013-06-20	17.1773	0	1		2230	1	0	0	0	0		1	0	2	0	0	2	0	2	0	0	0	2	0	0	3	0	0	3	1	1	0	1	0	0	3	0	3	165	1.65	70	25.7117	Nee	2	0		0	3
1057	2013-06-20		0	1		3201	1	0	0	0	0		1	0	2	0	0	2	0	2	0	0	0	2	0	2	0	0	0	2	1	1	0	1	0	0	3	0	3	170	1.7	60	20.7612	Nee	3	50		0	3
1059	2013-06-20	18.1191	0	1		9230	1	0	0	0	0		1	0	2	0	0	2	0	0	3	0	0	3	0	2	0	0	0	2	3	0	2	2	1	0	0	0	1	158	1.58	70	28.0404	Nee	4	3		0	3
1064	2013-06-20	17.2649	0	1		1674	1	0	0	0	0		1	1	0	0	0	1	0	2	0	0	0	2	0	0	3	0	0	3	1	1	0	1	1	0	0	0	1	156	1.56	51	20.9566	Nee	3	0		0	3
1067	2013-06-20		0	1		9120	1	0	0	0	0		1	0	2	0	0	2	0	0	3	0	0	3	0	2	0	0	0	2	0	0	2	2	0	2	0	0	2	170	1.7	65	22.4913	Nee	5	10		0	3
1068	2013-06-20	19.9644	0	1		8650	1	0	0	0	0		1	0	2	0	0	2	0	0	3	0	0	3	0	2	0	0	0	2	1	0	2	2	0	0	3	0	3	166	1.66	56	20.3223	Nee	2	2		0	3
1070	2013-06-20	17.4565	0	1		9170	1	0	0	0	0		1	0	2	0	0	2	0	0	3	0	0	3	0	0	3	0	0	3	1	1	0	1	0	2	0	0	2	175	1.75	50	16.3265	Nee	1	1		0	3
1072	2013-06-20	19.436	0	1		9200	1	0	0	0	0		1	0	2	0	0	2	0	0	0	0	5	5	0	0	0	0	5	5	2	0	2	2	0	2	0	0	2	167	1.67	63	22.5896	Ja	1	0		0	3
1083	2013-06-20	17.2786	0	1		2000	1	0	0	0	0		1	0	0	0	4	4	0	0	0	4	0	4	0	0	0	4	0	4	2	1	0	1	1	0	0	0	1	170	1.7	74	25.6055	Nee	3	1		0	3
1084	2013-06-20		0	1		2660	1	0	0	0	0		1	0	2	0	0	2	1	0	0	0	0	1	0	0	3	0	0	3	1	1	0	1	1	0	0	0	1	170	1.7	55	19.0311	Ja	2	0		0	3
1085	2013-06-20		0	1		3300	1	0	0	0	0		1	0	2	0	0	2	0	0	0	4	0	4	0	2	0	0	0	2	1	0	2	2	1	0	0	0	1	162	1.62	47	17.9089	Nee	2	0		0	3
1086	2013-06-20	17.4894	0	1		9970	1	0	0	0	0		1	0	2	0	0	2	0	2	0	0	0	2	0	2	0	0	0	2	1	1	0	1	0	2	0	0	2	159	1.59	62	24.5243	Ja	2	1		0	3
1088	2013-06-20	18.245	0	1		2610	1	0	0	0	0		1	0	0	3	0	3	0	0	3	0	0	3	0	0	3	0	0	3	1	1	0	1	1	0	0	0	1	166	1.66	67	24.3141	Nee	3	6		0	3
1097	2013-06-20	17.7467	0	1		3201	1	0	0	0	0		1	0	2	0	0	2	0	2	0	0	0	2	0	2	0	0	0	2	0	0	2	2	1	0	0	0	1					Nee	5			0	3
1102	2013-06-20	18.2149	0	1		2660	1	0	0	0	0		1	0	0	0	4	4	1	0	0	0	0	1	0	2	0	0	0	2	3	0	2	2	0	2	0	0	2	162	1.62	50	19.052	Nee	3	0		0	3
1104	2013-06-20	19.2197	0	1		3128	1	0	0	0	0		1	0	2	0	0	2	0	0	0	0	5	5	0	0	0	0	5	5	0	0	2	2	0	0	3	0	3	161	1.61	60	23.1473	Nee	2	0		0	3
1115	2013-06-20		0	1		3670	1	0	0	0	0		1	0	2	0	0	2	0	0	0	4	0	4	0	0	0	4	0	4	2	1	0	1	1	0	0	0	1	170	1.7	48	16.609	Nee	2	1		0	3
1118	2013-06-20	17.9302	0	1		2350	1	0	0	0	0		1	0	2	0	0	2	0	0	0	4	0	4	0	2	0	0	0	2	1	0	2	2	1	0	0	0	1	158	1.58	47	18.8271	Ja	2	2		0	3
1122	2013-06-20	17.8234	0	1		2900	1	0	0	0	0		1	0	2	0	0	2	0	2	0	0	0	2	0	2	0	0	0	2	3	0	2	2	0	2	0	0	2	173	1.73	53	17.7086	Nee	2	0		0	3
1123	2013-06-20	17.9302	0	1		2180	1	0	0	0	0		1	0	2	0	0	2	0	2	0	0	0	2	0	2	0	0	0	2	1	1	0	1	0	2	0	0	2	155	1.55	50	20.8117	Nee	5	0		0	3
1128	2013-06-20	18.0643	0	1		2170	1	0	0	0	0		1	0	2	0	0	2	0	0	3	0	0	3	0	2	0	0	0	2	2	0	2	2	0	2	0	0	2	173	1.73	63	21.0498	Nee	2	0		0	3
1137	2013-06-20	16.7858	0	1		8530	1	0	0	0	0		1	0	0	0	4	4	0	2	0	0	0	2	0	2	0	0	0	2	7	1	0	1	1	0	0	0	1	160	1.6	48	18.75	Nee	4	1		0	3
1140	2013-06-20		0	1		2930	1	0	0	0	0		1	0	2	0	0	2	0	0	0	0	5	5	0	2	0	0	0	2	3	0	2	2	0	2	0	0	2	160	1.6	50	19.5312	Nee	1	3		0	3
1153	2013-06-20	16.9446	0	1		2040	1	0	0	0	0		1	0	2	0	0	2	0	2	0	0	0	2	0	2	0	0	0	2	1	1	0	1	0	2	0	0	2	153	1.53	53	22.6409	Nee	5	0		0	3
1161	2013-06-20	18.5051	0	1		2170	1	0	0	0	0		1	0	2	0	0	2	0	2	0	0	0	2	0	0	3	0	0	3	6	0	2	2	0	2	0	0	2	165	1.65	59	21.6713	Nee	5	0		0	3
1162	2013-06-20	18.3244	0	1		3500	1	0	0	0	0		1	0	0	0	4	4	0	0	3	0	0	3	0	0	0	4	0	4	1	0	2	2	1	0	0	0	1	164	1.64	61	22.68	Nee	4	3		0	3
1169	2013-06-20	17.3662	0	1		3570	1	0	0	0	0		1	0	2	0	0	2	0	0	3	0	0	3	0	0	3	0	0	3	2	1	0	1	1	0	0	0	1	165	1.65	53	19.4674	Nee	4	0		0	3
1177	2013-06-20	17.4292	0	1		3650	1	0	0	0	0		1	0	2	0	0	2	0	2	0	0	0	2	0	2	0	0	0	2	2	1	0	1	1	0	0	0	1	170	1.7	59	20.4152	Nee	3	0		0	3
1181	2013-06-20	17.0048	0	1		3500	1	0	0	0	0		1	0	2	0	0	2	0	0	3	0	0	3	0	0	3	0	0	3	2	1	0	1	1	0	0	0	1	175	1.75	62	20.2449	Nee	3	3		0	3
1183	2013-06-20	17.2895	0	1		3590	1	0	0	0	0		1	0	2	0	0	2	0	0	3	0	0	3	0	0	3	0	0	3	1	1	0	1	1	0	0	0	1	175	1.75	68	22.2041	Nee	3	4		0	3
1185	2013-06-20	19.1047	0	1		2180	1	0	0	0	0		1	0	2	0	0	2	1	0	0	0	0	1	0	2	0	0	0	2	1	0	2	2	0	2	0	0	2	162	1.62	80	30.4832	Nee	2	4		0	3
1194	2013-06-20	18.4559	0	1		2170	1	0	0	0	0		1	0	0	3	0	3	0	0	0	4	0	4	0	0	3	0	0	3	3	0	2	2	0	2	0	0	2	166	1.66	60	21.7738	Nee	5	2		0	3
1	2013-06-20		1	1		2800	1	0	0	0	0		1	0	0	3	0	3	0	0	3	0	0	3	0	0	0	4	0	4	1	1	0	1	1	0	0	0	1	178	1.78	86	27.143	Nee	5	10		0	3
7	2013-06-20	17.8344	1	1		2640	1	0	0	0	0		1	0	0	0	4	4	0	0	3	0	0	3	0	0	3	0	0	3	2	0	2	2	1	0	0	0	1	179	1.79	77	24.0317	Ja	4	3		0	3
22	2013-06-20		1	1		1820	1	0	0	0	0		1	0	2	0	0	2	0	2	0	0	0	2	0	0	0	4	0	4	2	1	0	1	1	0	0	0	1	175	1.75	52	16.9796	Nee	5	10		0	3
25	2013-06-20	17.1198	1	1		1600	1	0	0	0	0		1	1	0	0	0	1	0	0	3	0	0	3	0	0	0	4	0	4	1	0	2	2	1	0	0	0	1	183	1.83	72	21.4996	Nee	4	0		0	3
28	2013-06-20	17.9274	1	1		1600	1	0	0	0	0		1	0	2	0	0	2	0	0	3	0	0	3	0	0	0	4	0	4	3	0	2	2	1	0	0	0	1	185	1.85	85	24.8356	Nee	1	4		0	3
31	2013-06-20	18.2423	1	1		1601	1	0	0	0	0		1	0	2	0	0	2	0	0	3	0	0	3	1	0	0	0	0	1	2	0	2	2	1	0	0	0	1	172	1.72	57	19.2672	Nee	5	0		0	3
33	2013-06-20	17.4648	1	1		1800	1	0	0	0	0		1	0	2	0	0	2	0	0	3	0	0	3	0	2	0	0	0	2	1	0	2	2	1	0	0	0	1	170	1.7	58	20.0692	Nee	4	8		0	3
34	2013-06-20	16.5832	1	1		2800	1	0	0	0	0		1	0	2	0	0	2	0	0	3	0	0	3	0	0	3	0	0	3	1	1	0	1	1	0	0	0	1	185	1.85	90	26.2966	Nee	3	0		0	2
37	2013-06-20	17.8946	1	1		1850	1	0	0	0	0		1	0	2	0	0	2	0	0	0	4	0	4	0	0	0	4	0	4	1	0	2	2	1	0	0	0	1	180	1.8	70	21.6049	Nee	4	0		0	3
48	2013-06-20	18.1684	1	1		1070	1	0	0	0	0		1	0	0	3	0	3	0	0	3	0	0	3	0	0	3	0	0	3	4	0	2	2	1	0	0	0	1	182	1.82	75	22.6422	Nee	5	5		0	3
49	2013-06-20	17.7002	1	1		1600	1	0	0	0	0		1	0	2	0	0	2	0	0	3	0	0	3	0	0	3	0	0	3	2	0	2	2	1	0	0	0	1	172	1.72	60	20.2812	Nee	3	1		0	3
50	2013-06-20	17.6674	1	1		1600	1	0	0	0	0		1	0	2	0	0	2	0	0	0	4	0	4	0	2	0	0	0	2	1	0	2	2	1	0	0	0	1	178	1.78	81	25.565	Ja	2	5		0	3
52	2013-06-20	18.4805	1	1		1861	1	0	0	0	0		1	0	2	0	0	2	0	0	3	0	0	3	0	0	3	0	0	3	1	0	2	2	0	0	3	0	3	190	1.9	70	19.3906	Nee	2	10		0	3
53	2013-06-20	19.2361	1	1		1800	1	0	0	0	0		1	0	0	0	4	4	0	0	3	0	0	3	0	2	0	0	0	2	1	0	2	2	0	0	3	0	3	178	1.78	72	22.7244	Nee	4	0		0	3
55	2013-06-20	19.5756	1	1		1830	1	0	0	0	0		1	0	2	0	0	2	0	2	0	0	0	2	0	2	0	0	0	2	1	0	2	2	0	0	3	0	3	152	1.52	52	22.5069	Ja	3	0		1	0
63	2013-06-20	19.3977	1	1		1800	1	0	0	0	0		1	0	2	0	0	2	1	0	0	0	0	1	0	2	0	0	0	2	1	1	0	1	0	0	3	0	3	189	1.89	78	21.8359	Nee	4	0		0	3
67	2013-06-20	17.3251	1	1		1030	1	0	0	0	0		1	0	0	3	0	3	0	2	0	0	0	2	0	0	0	0	5	5	5	1	0	1	0	0	3	0	3	175	1.75	67	21.8776	Nee	5	0		0	3
70	2013-06-20	21.1444	1	1		1800	0	0	0	0	0	6	6	0	0	0	4	4	1	0	0	0	0	1	1	0	0	0	0	1	1	0	2	2	0	0	3	0	3	162	1.62	55	20.9572	Nee	2	0		0	3
110	2013-06-20	18.2094	1	1		1850	1	0	0	0	0		1	0	2	0	0	2	0	0	0	4	0	4	0	2	0	0	0	2	0	1	0	1	0	2	0	0	2	177	1.77	65	20.7476	Nee	5	10		1	0
115	2013-06-20	18.319	1	0	Spaans	1800	0	0	0	0	0	6	6	0	0	3	0	3	0	0	0	0	5	5	0	0	0	4	0	4	1	1	0	1	0	2	0	0	2	178	1.78	57	17.9902	Nee	3	1		0	3
116	2013-06-20	18.1821	1	0	Frankrijk	1800	1	0	0	0	0		1	0	0	0	4	4	0	0	3	0	0	3	0	0	0	4	0	4	1	1	0	1	0	2	0	0	2	174	1.74	60	19.8177	Nee	4	0		0	3
117	2013-06-20	16.4791	1	1		1800	1	0	0	0	0		1	0	0	0	4	4	0	2	0	0	0	2	0	2	0	0	0	2	2	1	0	1	0	2	0	0	2	174	1.74	61	20.148	Nee	2	4		1	0
120	2013-06-20	18.5708	1	1		1820	1	0	0	0	0		1	0	2	0	0	2	0	0	3	0	0	3	0	2	0	0	0	2	3	0	2	2	1	0	0	0	1	194	1.94	85	22.5848	Nee	2	20		0	3
124	2013-06-20	18.9049	1	1		1800	1	0	0	0	0		1	0	2	0	0	2	0	0	0	4	0	4	0	0	0	4	0	4	1	0	2	2	1	0	0	0	1	175	1.75	60	19.5918	Nee	4	0		0	3
128	2013-06-20		1	1		1820	1	0	0	0	0		1	0	2	0	0	2	0	2	0	0	0	2	0	0	3	0	0	3	5	0	2	2	1	0	0	0	1	185	1.85	66	19.2841	Nee	3	5		0	3
129	2013-06-20	17.7139	1	1		1800	1	0	0	0	0		1	0	0	0	4	4	0	0	3	0	0	3	0	0	0	4	0	4	2	1	0	1	0	2	0	0	2	158	1.58	58	23.2335	Nee	3	2		0	3
139	2013-06-20	19.3429	1	1		1980	1	0	0	0	0		1	0	2	0	0	2	0	0	0	0	5	5	0	0	0	4	0	4	2	0	2	2	0	0	3	0	3					Nee	3	30		0	3
144	2013-06-20	20.2683	1	1		1030	1	0	0	0	0		1	0	0	0	4	4	1	0	0	0	0	1	0	0	3	0	0	3	1	0	2	2	0	0	3	0	3	163	1.63	55	20.7008	Nee	4	0		0	3
147	2013-06-20	18.2313	1	1		1742	1	0	0	0	0		1	0	2	0	0	2	0	0	3	0	0	3	0	2	0	0	0	2	1	0	2	2	1	0	0	0	1					Nee	2	0		0	3
148	2013-06-20	19.0198	1	1		1730	1	0	0	0	0		1	0	0	3	0	3	0	0	0	4	0	4	0	0	0	4	0	4	2	0	2	2	1	0	0	0	1	186	1.86	81	23.4131	Nee	4	2		0	3
150	2013-06-20	18.4422	1	1		1770	1	0	0	0	0		1	0	2	0	0	2	0	2	0	0	0	2	0	2	0	0	0	2	2	0	2	2	1	0	0	0	1	196	1.96	78	20.304	Ja	4	4		0	3
152	2013-06-20	17.9274	1	1		1742	1	0	0	0	0		1	0	2	0	0	2	0	0	3	0	0	3	0	0	0	0	5	5	0	0	2	2	1	0	0	0	1	190	1.9	73	20.2216	Nee	2	7		0	3
154	2013-06-20	17.7577	1	1		1701	1	0	0	0	0		1	0	2	0	0	2	0	2	0	0	0	2	0	2	0	0	0	2	0	0	2	2	1	0	0	0	1	185	1.85	68	19.8685	Nee	5	20		0	3
156	2013-06-20	18.3272	1	1		1790	1	0	0	0	0		1	0	2	0	0	2	0	0	0	4	0	4	0	0	0	4	0	4	1	0	2	2	1	0	0	0	1					Nee	3	1		0	3
158	2013-06-20	19.1348	1	1		1740	1	0	0	0	0		1	1	0	0	0	1	0	0	0	0	5	5	0	2	0	0	0	2	1	0	2	2	1	0	0	0	1	172	1.72	62	20.9573	Nee	4	8		0	3
160	2013-06-20		1	1		1730	1	0	0	0	0		1	0	2	0	0	2	0	0	0	4	0	4	0	0	0	4	0	4	2	0	2	2	1	0	0	0	1	174	1.74	70	23.1206	Nee	1	5		0	3
161	2013-06-20	18.245	1	1		1790	1	0	0	0	0		1	1	0	0	0	1	0	2	0	0	0	2	0	2	0	0	0	2	1	0	2	2	1	0	0	0	1	173	1.73	59	19.7133	Nee	1	0		0	3
162	2013-06-20	17.8645	1	1		1770	1	0	0	0	0		1	0	2	0	0	2	0	0	3	0	0	3	0	0	0	4	0	4	0	0	2	2	1	0	0	0	1	179	1.79	66	20.5986	Nee	4	3		0	3
163	2013-06-20	17.9302	1	1		1740	1	0	0	0	0		1	0	2	0	0	2	0	0	0	0	5	5	0	0	0	0	5	5	1	0	2	2	1	0	0	0	1	194	1.94	80	21.2562	Nee	4	15		0	3
172	2013-06-20	18.4531	1	1		1700	1	0	0	0	0		1	0	0	3	0	3	0	0	3	0	0	3	0	0	0	4	0	4	1	0	2	2	1	0	0	0	1	172	1.72	61	20.6193	Nee	5	1		0	3
173	2013-06-20	17.796	1	1		1703	1	0	0	0	0		1	0	2	0	0	2	1	0	0	0	0	1	0	0	0	4	0	4	1	0	2	2	1	0	0	0	1	177	1.77	67	21.3859	Nee	1	0		0	3
174	2013-06-20	18.3874	1	1		1790	1	0	0	0	0		1	0	2	0	0	2	0	0	3	0	0	3	0	0	0	4	0	4	1	0	2	2	1	0	0	0	1	178	1.78	58	18.3058	Nee	3	3		0	3
179	2013-06-20	18.1246	1	1		1700	1	0	0	0	0		1	0	2	0	0	2	0	2	0	0	0	2	0	2	0	0	0	2	2	0	2	2	1	0	0	0	1	175	1.75	60	19.5918	Nee	2	0		0	3
181	2013-06-20	19.4251	1	1		1790	1	0	0	0	0		1	0	2	0	0	2	0	0	0	4	0	4	0	0	0	4	0	4	2	0	2	2	1	0	0	0	1	163	1.63	55	20.7008	Ja	3	5		1	0
183	2013-06-20	18.1109	1	1		1742	1	0	0	0	0		1	0	2	0	0	2	0	0	0	4	0	4	0	0	0	4	0	4	2	0	2	2	1	0	0	0	1	183	1.83	78	23.2912	Nee	2	0		0	3
184	2013-06-20	17.6208	1	1		1760	1	0	0	0	0		1	1	0	0	0	1	0	0	3	0	0	3	0	2	0	0	0	2	2	0	2	2	1	0	0	0	1	189	1.89	73	20.4362	Nee	4	5		0	3
187	2013-06-20	17.87	1	1		1742	1	0	0	0	0		1	0	2	0	0	2	0	0	3	0	0	3	0	0	3	0	0	3	1	0	2	2	1	0	0	0	1	170	1.7	60	20.7612	Nee	4	1		0	3
188	2013-06-20	17.8097	1	1		1700	1	0	0	0	0		1	0	2	0	0	2	0	0	3	0	0	3	0	0	0	4	0	4	2	0	2	2	1	0	0	0	1	185	1.85	70	20.4529	Nee	4	0		0	3
191	2013-06-20	17.7522	1	1		1800	1	0	0	0	0		1	0	0	3	0	3	1	0	0	0	0	1	1	0	0	0	0	1	2	1	0	1	0	2	0	0	2	181	1.81	72	21.9774	Nee	4	0		0	3
195	2013-06-20		1	1		1800	1	0	0	0	0		1	0	0	0	4	4	0	2	0	0	0	2	0	2	0	0	0	2	1	1	0	1	0	2	0	0	2	174	1.74	66	21.7994	Ja	5	0		0	3
197	2013-06-20	17.0623	1	1		1800	1	0	0	0	0		1	0	0	3	0	3	0	2	0	0	0	2	0	0	3	0	0	3	3	1	0	1	0	2	0	0	2	175	1.75	59	19.2653	Nee	2	0		0	3
200	2013-06-20	19.4415	1	1		1800	1	0	0	0	0		1	0	0	3	0	3	0	0	0	0	5	5	0	0	0	0	5	5	4	1	0	1	0	2	0	0	2	164	1.64	52	19.3337	Ja	2	0		0	2
205	2013-06-20	17.9329	1	0	nederlander	1800	1	0	0	0	0		1	0	0	0	4	4	0	0	3	0	0	3	0	0	3	0	0	3	5	1	0	1	0	2	0	0	2	182	1.82	68	20.5289	Nee	2	5		0	3
208	2013-06-20	19.269	1	1		1790	1	0	0	0	0		1	0	2	0	0	2	0	0	0	4	0	4	0	0	0	4	0	4	1	0	2	2	1	0	0	0	1	180	1.8	75	23.1481	Nee	3	5		0	3
211	2013-06-20	18.4449	1	1		1700	1	0	0	0	0		1	0	2	0	0	2	0	0	3	0	0	3	0	0	0	4	0	4	3	0	2	2	1	0	0	0	1	183	1.83	70	20.9024	Nee	4	5		0	3
213	2013-06-20	19.321	1	0	Rus	1740	1	0	0	0	0		1	0	2	0	0	2	0	0	0	4	0	4	1	0	0	0	0	1	1	0	2	2	1	0	0	0	1	187	1.87	85	24.3072	Nee	1	5		0	3
216	2013-06-20	17.8617	1	1		1700	1	0	0	0	0		1	0	2	0	0	2	0	0	3	0	0	3	0	2	0	0	0	2	1	0	2	2	1	0	0	0	1	180	1.8	62	19.1358	Nee	5	5		0	3
219	2013-06-20	17.9959	1	1		1741	1	0	0	0	0		1	0	2	0	0	2	0	0	3	0	0	3	1	0	0	0	0	1	1	0	2	2	1	0	0	0	1	185	1.85	80	23.3747	Nee	5	5		0	3
220	2013-06-20	17.8617	1	1		9000	1	0	0	0	0		1	0	2	0	0	2	0	0	3	0	0	3	0	0	3	0	0	3	1	0	2	2	1	0	0	0	1	178	1.78	55	17.3589	Nee	3	1		0	3
225	2013-06-20	17.9411	1	1		1740	1	0	0	0	0		1	0	2	0	0	2	0	0	3	0	0	3	0	0	0	4	0	4	4	0	2	2	1	0	0	0	1	185	1.85	65	18.992	Nee	3	2		0	3
228	2013-06-20		1	1		1730	1	0	0	0	0		1	1	0	0	0	1	0	0	0	4	0	4	0	0	0	4	0	4	1	0	2	2	1	0	0	0	1	185	1.85	70	20.4529	Nee	5	2		0	3
229	2013-06-20	17.9439	1	1		1740	1	0	0	0	0		1	0	2	0	0	2	0	0	3	0	0	3	0	0	3	0	0	3	1	0	2	2	1	0	0	0	1	179	1.79	64	19.9744	Nee	5	0		0	3
230	2013-06-20	18.3491	1	1		1770	1	0	0	0	0		1	0	2	0	0	2	0	0	3	0	0	3	1	0	0	0	0	1	2	0	2	2	1	0	0	0	1	178	1.78	62	19.5682	Nee	3	5		0	3
231	2013-06-20	18.7871	1	1		1702	1	0	0	0	0		1	0	2	0	0	2	0	0	3	0	0	3	0	2	0	0	0	2	3	0	2	2	1	0	0	0	1	182	1.82	83	25.0574	Nee	2	2		1	0
241	2013-06-20	18.1875	1	1		3930	1	0	0	0	0		1	0	2	0	0	2	0	0	3	0	0	3	0	0	3	0	0	3	4	0	2	2	0	2	0	0	2	168	1.68	63	22.3214	Nee	3	9		0	3
247	2013-06-20	16.4873	1	1		3800	1	0	0	0	0		1	0	2	0	0	2	0	0	0	4	0	4	0	0	0	4	0	4	2	1	0	1	0	2	0	0	2	192	1.92	95	25.7704	Nee	2	0		0	3
254	2013-06-20	18.0589	1	1		2000	1	0	0	0	0		1	0	0	0	4	4	0	0	3	0	0	3	0	0	3	0	0	3	0	1	0	1	1	0	0	0	1	183	1.83	82	24.4857	Nee	1	1		0	3
256	2013-06-20		1	1		1601	1	0	0	0	0		1	0	0	3	0	3	0	0	3	0	0	3	0	0	0	4	0	4	3	1	0	1	1	0	0	0	1	175	1.75	72	23.5102	Ja	2	3		0	3
261	2013-06-20	18.0753	1	1		8791	1	0	0	0	0		1	0	2	0	0	2	0	0	3	0	0	3	0	0	0	4	0	4	3	0	2	2	1	0	0	0	1	182	1.82	70	21.1327	Nee	4	3		0	3
262	2013-06-20	17.8973	1	1		8710	1	0	0	0	0		1	0	2	0	0	2	0	2	0	0	0	2	0	2	0	0	0	2	1	0	2	2	0	2	0	0	2	178	1.78	60	18.937	Nee	2	5		0	3
266	2013-06-20	18.7844	1	1		2460	0	0	0	0	5		5	0	0	0	4	4	0	0	0	4	0	4	0	0	3	0	0	3	0	0	2	2	0	0	3	0	3	185	1.85	85	24.8356	Nee	3	5		1	0
279	2013-06-20	18.0342	1	1		3130	1	0	0	0	0		1	0	2	0	0	2	0	2	0	0	0	2	0	2	0	0	0	2	1	0	2	2	0	2	0	0	2	180	1.8	60	18.5185	Nee	3	14		0	3
280	2013-06-20	18.3244	1	1		3040	1	0	0	0	0		1	1	0	0	0	1	0	2	0	0	0	2	0	2	0	0	0	2	1	0	2	2	0	2	0	0	2	187	1.87	60	17.1581	Nee	2	15		1	0
281	2013-06-20	17.8864	1	1		3201	1	0	0	0	0		1	0	2	0	0	2	0	0	3	0	0	3	0	2	0	0	0	2	1	0	2	2	0	2	0	0	2	186	1.86	70	20.2336	Nee	3	2		0	3
282	2013-06-20		1	1		2235	1	0	0	0	0		1	0	2	0	0	2	0	0	3	0	0	3	0	0	0	4	0	4	1	0	2	2	0	2	0	0	2	187	1.87	72	20.5897	Nee	4	35		0	3
283	2013-06-20	17.8782	1	1		3202	1	0	0	0	0		1	0	2	0	0	2	0	2	0	0	0	2	0	2	0	0	0	2	1	0	2	2	0	2	0	0	2	180	1.8	95	29.321	Nee	2	1		0	3
284	2013-06-20	17.7741	1	1		2580	1	0	0	0	0		1	0	2	0	0	2	0	2	0	0	0	2	0	2	0	0	0	2	0	0	2	2	0	2	0	0	2	180	1.8	92	28.3951	Nee	4	30		0	3
285	2013-06-20		1	1		2230	1	0	0	0	0		1	0	2	0	0	2	0	0	3	0	0	3	0	0	3	0	0	3	2	0	2	2	0	2	0	0	2	183	1.83	75	22.3954	Ja	3	5		0	3
286	2013-06-20		1	1		9790	1	0	0	0	0		1	1	0	0	0	1	0	0	0	4	0	4	0	0	0	4	0	4	1	0	2	2	1	0	0	0	1	177	1.77	65	20.7476	Nee	5	20		1	0
302	2013-06-20	17.9329	1	1		1785	1	0	0	0	0		1	0	2	0	0	2	0	2	0	0	0	2	0	2	0	0	0	2	1	0	2	2	1	0	0	0	1	178	1.78	56	17.6745	Nee	2	1		0	3
303	2013-06-20	18.3819	1	1		1730	1	0	0	0	0		1	0	2	0	0	2	1	0	0	0	0	1	0	0	0	4	0	4	1	0	2	2	1	0	0	0	1	180	1.8	70	21.6049	Nee	3	0		0	3
307	2013-06-20	18.4148	1	1		2440	1	0	0	0	0		1	0	0	0	4	4	0	0	3	0	0	3	0	0	3	0	0	3	1	0	2	2	0	2	0	0	2	175	1.75	62	20.2449	Nee	2	5		0	3
314	2013-06-20	16.6407	1	1		8520	1	0	0	0	0		1	0	2	0	0	2	0	2	0	0	0	2	0	0	0	4	0	4	0	1	0	1	1	0	0	0	1	168	1.68	66	23.3844	Nee	3	1		0	3
316	2013-06-20	16.7365	1	1		1785	1	0	0	0	0		1	0	2	0	0	2	0	0	0	4	0	4	0	0	0	4	0	4	2	1	0	1	1	0	0	0	1	185	1.85	75	21.9138	Nee	3	0		0	3
320	2013-06-20	16.9637	1	1		8500	1	0	0	0	0		1	0	0	3	0	3	0	0	0	4	0	4	0	0	3	0	0	3	1	1	0	1	1	0	0	0	1	167	1.67	62	22.231	Nee	5	2		0	3
328	2013-06-20	17.2977	1	1		8531	1	0	0	0	0		1	0	2	0	0	2	0	0	3	0	0	3	0	0	3	0	0	3	3	1	0	1	1	0	0	0	1	180	1.8	67	20.679	Ja	4	0		1	0
336	2013-06-20	17.4839	1	1		1785	0	0	0	0	0	6	6	0	2	0	0	2	0	0	3	0	0	3	0	2	0	0	0	2	2	0	2	2	1	0	0	0	1	177	1.77	67	21.3859	Nee	3	0		0	3
344	2013-06-20	17.0431	1	1		8520	1	0	0	0	0		1	0	2	0	0	2	0	0	3	0	0	3	0	0	3	0	0	3	1	1	0	1	1	0	0	0	1	176	1.76	62	20.0155	Nee	2	1		0	3
364	2013-06-20	17.9658	1	1		8570	1	0	0	0	0		1	0	2	0	0	2	0	0	3	0	0	3	0	0	0	4	0	4	1	0	2	2	1	0	0	0	1	175	1.75	65	21.2245	Nee	4	2		0	3
368	2013-06-20	19.2635	1	1		1785	1	0	0	0	0		1	0	2	0	0	2	0	0	3	0	0	3	0	0	3	0	0	3	1	0	2	2	0	2	0	0	2	189	1.89	85	23.7955	Nee	5	10		0	3
374	2013-06-20	16.9446	1	1		8792	1	0	0	0	0		1	0	2	0	0	2	0	0	3	0	0	3	0	0	3	0	0	3	2	1	0	1	0	2	0	0	2	175	1.75	68	22.2041	Nee	3			1	0
377	2013-06-20	17.8371	1	1		1995	1	0	0	0	0		1	1	0	0	0	1	0	0	3	0	0	3	0	0	3	0	0	3	2	0	2	2	0	2	0	0	2	195	1.95	90	23.6686	Nee	3	0		0	3
383	2013-06-20	18.3737	1	1		9770	1	0	0	0	0		1	0	2	0	0	2	0	2	0	0	0	2	0	2	0	0	0	2	0	0	2	2	1	0	0	0	1	175	1.75	55	17.9592	Nee	2	2		1	0
389	2013-06-20	17.8316	1	1		1785	1	0	0	0	0		1	0	2	0	0	2	0	0	0	4	0	4	0	0	0	4	0	4	2	0	2	2	1	0	0	0	1	183	1.83	67	20.0066	Nee	4	1		0	3
390	2013-06-20	17.2156	1	1		8770	1	0	0	0	0		1	1	0	0	0	1	0	0	3	0	0	3	0	0	0	4	0	4	2	1	0	1	1	0	0	0	1	170	1.7	52	17.9931	Nee	3	5		0	3
401	2013-06-20		1	1		8540	1	0	0	0	0		1	1	0	0	0	1	0	2	0	0	0	2	0	2	0	0	0	2	1	0	2	2	0	0	3	0	3	170	1.7	75	25.9516	Nee	3	2		1	0
402	2013-06-20	16.616	1	1		8540	1	0	0	0	0		1	0	2	0	0	2	0	0	3	0	0	3	0	0	3	0	0	3	3	1	0	1	1	0	0	0	1	180	1.8	62	19.1358	Nee	4	0		0	3
408	2013-06-20	17.41	1	1		8520	1	0	0	0	0		1	0	2	0	0	2	0	0	3	0	0	3	0	0	3	0	0	3	1	1	0	1	1	0	0	0	1	183	1.83	75	22.3954	Ja	4	2		0	3
417	2013-06-20		1	1		1861	1	0	0	0	0		1	0	2	0	0	2	0	0	0	4	0	4	0	0	3	0	0	3	1	0	2	2	1	0	0	0	1	175	1.75	60	19.5918	Nee	2	3		0	3
426	2013-06-20	17.8891	1	1		8660	1	0	0	0	0		1	0	2	0	0	2	0	0	0	0	5	5	0	0	0	0	5	5	0	0	2	2	1	0	0	0	1	182	1.82	90	27.1706	Nee	2	0		0	3
427	2013-06-20	17.7659	1	1		8790	1	0	0	0	0		1	0	0	3	0	3	1	0	0	0	0	1	0	2	0	0	0	2	1	0	2	2	1	0	0	0	1	175	1.75	57	18.6122	Nee	2	10		0	3
431	2013-06-20	18.2094	1	1		8520	1	0	0	0	0		1	0	2	0	0	2	0	0	3	0	0	3	0	2	0	0	0	2	2	0	2	2	1	0	0	0	1	185	1.85	70	20.4529	Nee	3	10		0	3
436	2013-06-20	17.3717	1	1		8531	1	0	0	0	0		1	1	0	0	0	1	0	0	3	0	0	3	0	0	0	4	0	4	1	1	0	1	1	0	0	0	1	178	1.78	69	21.7776	Ja	5	12		0	3
453	2013-06-20	18.3573	1	1		8540	1	0	0	0	0		1	0	2	0	0	2	0	0	3	0	0	3	0	2	0	0	0	2	2	0	2	2	1	0	0	0	1	183	1.83	66	19.708	Nee	4	3		0	3
457	2013-06-20	17.4593	1	1		8530	1	0	0	0	0		1	0	0	0	4	4	0	0	3	0	0	3	0	2	0	0	0	2	1	1	0	1	1	0	0	0	1	189	1.89	70	19.5963	Nee	4	10		0	3
472	2013-06-20	16.6215	1	1		9770	1	0	0	0	0		1	0	2	0	0	2	1	0	0	0	0	1	0	2	0	0	0	2	1	1	0	1	1	0	0	0	1	170	1.7	62	21.4533	Nee	2	0		0	3
473	2013-06-20	16.9911	1	1		2180	1	0	0	0	0		1	0	2	0	0	2	0	0	0	4	0	4	0	0	0	4	0	4	1	1	0	1	1	0	0	0	1	173	1.73	63	21.0498	Nee	5	2		0	3
475	2013-06-20	17.0513	1	1		1785	1	0	0	0	0		1	0	2	0	0	2	0	0	3	0	0	3	0	0	3	0	0	3	4	1	0	1	1	0	0	0	1	185	1.85	80	23.3747	Nee	4	0		0	3
481	2013-06-20	18.4969	1	1		9800	1	0	0	0	0		1	0	0	3	0	3	0	0	3	0	0	3	0	2	0	0	0	2	1	0	2	2	0	2	0	0	2	176	1.76	72	23.2438	Nee	5	0		0	3
485	2013-06-20	16.7036	1	1		8790	1	0	0	0	0		1	0	0	3	0	3	0	2	0	0	0	2	0	2	0	0	0	2	3	1	0	1	1	0	0	0	1	172	1.72	80	27.0416	Nee	2	1		0	2
493	2013-06-20	18.3025	1	1		9800	1	0	0	0	0		1	0	0	3	0	3	0	0	3	0	0	3	0	0	3	0	0	3	1	0	2	2	0	2	0	0	2	175	1.75	65	21.2245	Nee	2	0		0	3
496	2013-06-20		1	0	Rus	2450	1	0	0	0	0		1	0	2	0	0	2	0	0	0	4	0	4	0	2	0	0	0	2	3	0	2	2	0	2	0	0	2	173	1.73	60	20.0474	Ja	5	0		0	3
498	2013-06-20	18.6612	1	1		8880	1	0	0	0	0		1	0	2	0	0	2	0	0	0	4	0	4	0	0	0	4	0	4	3	0	2	2	1	0	0	0	1	180	1.8	64	19.7531	Nee	4	2		1	0
504	2013-06-20	16.6735	1	1		2450	1	0	0	0	0		1	0	2	0	0	2	0	0	3	0	0	3	0	2	0	0	0	2	1	1	0	1	0	2	0	0	2	160	1.6	39		Nee	1	0		0	3
510	2013-06-20	16.8652	1	1		2440	1	0	0	0	0		1	0	0	0	4	4	0	2	0	0	0	2	0	2	0	0	0	2	1	1	0	1	0	2	0	0	2	183	1.83	67	20.0066	Nee	4	2		0	2
511	2013-06-20	17.1745	1	1		2440	1	0	0	0	0		1	0	0	0	4	4	0	0	3	0	0	3	0	0	0	4	0	4	1	1	0	1	0	2	0	0	2	194	1.94	80	21.2562	Nee	2	0		0	3
512	2013-06-20	17.6482	1	1		2440	1	0	0	0	0		1	0	0	0	4	4	0	0	3	0	0	3	0	2	0	0	0	2	1	1	0	1	0	2	0	0	2	182	1.82	65	19.6232	Nee	1	10		0	3
520	2013-06-20	17.7413	1	1		3391	1	0	0	0	0		1	1	0	0	0	1	0	2	0	0	0	2	0	0	3	0	0	3	2	0	2	2	0	0	3	0	3	187	1.87	100	28.5968	Nee	2	30		1	0
521	2013-06-20		1	1		3390	0	0	0	0	5		5	0	2	0	0	2	0	0	3	0	0	3	0	0	0	4	0	4	1	0	2	2	0	0	3	0	3					Nee	3	0		1	0
524	2013-06-20	19.1348	1	1		3130	1	0	0	0	0		1	0	2	0	0	2	0	0	0	0	5	5	0	0	0	0	5	5	1	0	2	2	0	0	3	0	3					Nee	1	0		0	3
527	2013-06-20	19.4935	1	0	ijsland	2235	1	0	0	0	0		1	1	0	0	0	1	0	0	0	4	0	4	0	0	0	4	0	4	2	0	2	2	1	0	0	0	1	188	1.88	70	19.8053	Nee	1	40		1	0
528	2013-06-20	19.5866	1	1		3012	1	0	0	0	0		1	0	2	0	0	2	0	0	3	0	0	3	0	0	3	0	0	3	1	0	2	2	0	0	3	0	3	173	1.73	65	21.7181	Nee	5	25		0	2
545	2013-06-20	19.6112	1	1		3583	1	0	0	0	0		1	0	2	0	0	2	0	0	3	0	0	3	0	2	0	0	0	2	1	0	2	2	0	0	0	0		178	1.78	90	28.4055	Nee	2	0		0	3
546	2013-06-20	18.7187	1	1		3900	1	0	0	0	0		1	0	2	0	0	2	0	0	0	0	5	5	0	0	0	0	5	5	2	0	2	2	0	0	3	0	3	175	1.75	60	19.5918	Nee	1	0		0	3
550	2013-06-20	18.2012	1	0	nl	3950	1	0	0	0	0		1	0	2	0	0	2	0	0	0	4	0	4	0	0	0	0	5	5		0	2	2	0	0	3	0	3	175	1.75	70	22.8571	Nee	5	0		0	3
551	2013-06-20	19.3238	1	1		2960	1	0	0	0	0		1	0	2	0	0	2	0	2	0	0	0	2	1	0	0	0	0	1	2	0	2	2	1	0	0	0	1	186	1.86	74	21.3898	Nee	4	2		0	3
555	2013-06-20	18.1547	1	1		9980	1	0	0	0	0		1	0	2	0	0	2	0	0	3	0	0	3	0	2	0	0	0	2	1	0	2	2	0	0	3	0	3	175	1.75	65	21.2245	Nee	4	2		0	3
559	2013-06-20	20.8104	1	1		3320	0	0	0	0	0	6	6	0	2	0	0	2	0	0	0	0	5	5	0	0	0	0	5	5	3	0	2	2	0	0	3	0	3	165	1.65	65	23.8751	Nee	4			1	0
561	2013-06-20	18.5106	1	1		3930	1	0	0	0	0		1	0	2	0	0	2	0	0	3	0	0	3	0	0	3	0	0	3	1	1	0	1	0	0	3	0	3	175	1.75	70	22.8571	Nee	3	0		0	3
562	2013-06-20	18.7132	1	1		3950	1	0	0	0	0		1	0	0	3	0	3	1	0	0	0	0	1	0	0	0	0	5	5	1	1	0	1	0	0	3	0	3	185	1.85	89	26.0044	Nee	1	0		0	3
563	2013-06-20	17.8508	1	1		3940	1	0	0	0	0		1	0	2	0	0	2	0	0	3	0	0	3	0	0	0	0	5	5	7	1	0	1	0	0	3	0	3	170	1.7	55	19.0311	Nee	1	0		0	3
564	2013-06-20	16.5613	1	1		2018	1	0	0	0	0		1	0	0	0	4	4	0	0	0	4	0	4	0	0	0	4	0	4	2	1	0	1	1	0	0	0	1	170	1.7	62	21.4533	Nee	5	0		0	3
565	2013-06-20	18.319	1	1		8000	1	0	0	0	0		1	0	2	0	0	2	0	0	0	0	5	5	0	0	0	0	5	5	4	0	2	2	0	0	3	0	3	170	1.7	80	27.6817	Nee	3	0		0	3
567	2013-06-20	16.9856	1	1		8792	1	0	0	0	0		1	0	2	0	0	2	0	2	0	0	0	2	1	0	0	0	0	1	1	1	0	1	0	2	0	0	2	175	1.75	55	17.9592	Nee	4	0		0	3
571	2013-06-20	17.692	1	1		3384	1	0	0	0	0		1	0	2	0	0	2	0	0	0	4	0	4	0	0	3	0	0	3	1	0	2	2	1	0	0	0	1	183	1.83	61	18.2149	Nee	4	0		0	3
583	2013-06-20	17.1581	1	1		8520	1	0	0	0	0		1	0	0	3	0	3	0	0	3	0	0	3	0	0	0	4	0	4	1	1	0	1	1	0	0	0	1	175	1.75	70	22.8571	Nee	3	2		0	3
586	2013-06-20	18.0287	1	1		1840	0	0	0	0	0	6	6	0	2	0	0	2	1	0	0	0	0	1	1	0	0	0	0	1	0	0	2	2	0	2	0	0	2	167	1.67	60	21.5139	Nee	2	0		0	3
592	2013-06-20	17.7988	1	1		8710	1	0	0	0	0		1	0	2	0	0	2	0	0	3	0	0	3	0	0	0	4	0	4	2	0	2	2	1	0	0	0	1	176	1.76	55	17.7557	Nee	3	3		0	3
593	2013-06-20	18.4038	1	1		3350	1	0	0	0	0		1	0	2	0	0	2	0	2	0	0	0	2	1	0	0	0	0	1	1	0	2	2	0	2	0	0	2	178	1.78	61	19.2526	Nee	2	3		0	3
614	2013-06-20	16.9665	1	1		2350	1	0	0	0	0		1	0	2	0	0	2	0	0	0	0	5	5	0	0	0	0	5	5	2	1	0	1	1	0	0	0	1	182	1.82	59	17.8119	Nee	3	1		0	3
615	2013-06-20	16.9473	1	1		3380	1	0	0	0	0		1	1	0	0	0	1	0	0	0	0	5	5	0	0	0	0	5	5	3	1	0	1	1	0	0	0	1	190	1.9	70	19.3906	Nee	5	0		0	3
619	2013-06-20	16.783	1	1		2350	1	0	0	0	0		1	0	2	0	0	2	0	0	0	4	0	4	0	0	0	4	0	4	2	1	0	1	1	0	0	0	1	180	1.8	70	21.6049	Nee	4	2		0	3
629	2013-06-20	17.0951	1	0	Ghanees	2018	1	0	0	0	0		1	0	0	0	4	4	0	0	0	4	0	4	0	0	0	4	0	4	0	1	0	1	1	0	0	0	1	170	1.7	60	20.7612	Nee	5	2		0	3
632	2013-06-20	17.8946	1	1		8670	1	0	0	0	0		1	0	2	0	0	2	0	0	3	0	0	3	0	0	3	0	0	3	1	0	2	2	1	0	0	0	1	187	1.87	75	21.4476	Nee	4	3		0	3
635	2013-06-20	17.4428	1	1		9030	1	0	0	0	0		1	0	0	3	0	3	0	0	0	4	0	4	0	0	0	4	0	4	1	1	0	1	1	0	0	0	1	175	1.75	75	24.4898	Nee	4	1		0	3
642	2013-06-20	16.8214	1	1		3300	1	0	0	0	0		1	0	0	0	4	4	0	0	0	0	5	5	0	0	0	0	5	5	0	1	0	1	1	0	0	0	1					Nee	2	3		0	3
648	2013-06-20	16.4709	1	1		2180	1	0	0	0	0		1	0	0	3	0	3	0	0	3	0	0	3	0	0	3	0	0	3	3	1	0	1	1	0	0	0	1	177	1.77	70	22.3435	Nee	2	1		0	3
652	2013-06-20	18.1903	1	1		9230	1	0	0	0	0		1	0	2	0	0	2	0	2	0	0	0	2	0	2	0	0	0	2	1	1	0	1	0	2	0	0	2	178	1.78	75	23.6713	Ja	4	2		0	3
657	2013-06-20	17.1006	1	1		9000	1	0	0	0	0		1	0	0	0	4	4	0	0	3	0	0	3	0	0	0	4	0	4	1	1	0	1	1	0	0	0	1	177	1.77	75	23.9395	Nee	5	2		0	3
663	2013-06-20	17.9986	1	1		2600	1	0	0	0	0		1	0	0	0	4	4	0	0	0	4	0	4	1	0	0	0	0	1	2	1	0	1	1	0	0	0	1	182	1.82	70	21.1327	Nee	4	4		0	3
668	2013-06-20	17.9685	1	1		9040	1	0	0	0	0		1	0	0	3	0	3	0	0	3	0	0	3	0	0	0	4	0	4	1	0	2	2	1	0	0	0	1	194	1.94	74	19.662	Ja	5	0		0	3
677	2013-06-20	17.1225	1	1		9000	1	0	0	0	0		1	0	0	0	4	4	0	2	0	0	0	2	0	2	0	0	0	2	1	1	0	1	1	0	0	0	1	185	1.85	65	18.992	Nee	2	0		0	3
678	2013-06-20	16.7009	1	1		3300	1	0	0	0	0		1	1	0	0	0	1	0	0	3	0	0	3	0	0	3	0	0	3	1	1	0	1	1	0	0	0	1	173	1.73	55	18.3768	Nee	2	5		0	3
693	2013-06-20	16.6543	1	1		2300	1	0	0	0	0		1	0	0	3	0	3	0	0	3	0	0	3	0	0	0	4	0	4	2	1	0	1	1	0	0	0	1	173	1.73	65	21.7181	Nee	4	1		0	3
700	2013-06-20	17.3963	1	1		9000	1	0	0	0	0		1	0	0	0	4	4	0	0	3	0	0	3	0	0	0	4	0	4	1	1	0	1	1	0	0	0	1					Nee	3	1		0	3
701	2013-06-20	15.0335	1	1		1602	1	0	0	0	0		1	0	2	0	0	2	0	0	3	0	0	3	0	0	0	4	0	4	0	1	0	1	1	0	0	0	1	174	1.74	59	19.4874	Nee	2	0		0	3
707	2013-06-20	16.7529	1	1		1500	1	0	0	0	0		1	0	0	3	0	3	0	0	3	0	0	3	0	2	0	0	0	2	1	1	0	1	1	0	0	0	1	172	1.72	55	18.5911	Nee	5	0		0	3
708	2013-06-20	17.2786	1	1		8710	1	0	0	0	0		1	1	0	0	0	1	0	0	3	0	0	3	0	0	3	0	0	3	2	1	0	1	1	0	0	0	1	180	1.8	80	24.6914	Nee	3	30		0	3
721	2013-06-20	17.4784	1	1		1600	1	0	0	0	0		1	0	2	0	0	2	0	0	3	0	0	3	0	2	0	0	0	2	4	0	2	2	1	0	0	0	1	175	1.75	65	21.2245	Nee	4	1		0	3
724	2013-06-20	18.4449	1	1		1480	1	0	0	0	0		1	0	2	0	0	2	0	0	0	4	0	4	0	0	0	4	0	4	2	0	2	2	1	0	0	0	1	180	1.8	70	21.6049	Nee	2	1		0	3
749	2013-06-20	16.6543	1	1		1670	1	0	0	0	0		1	1	0	0	0	1	0	0	3	0	0	3	0	0	3	0	0	3	1	1	0	1	1	0	0	0	1	170	1.7	60	20.7612	Nee	3	2		0	3
750	2013-06-20	17.2923	1	1		9870	1	0	0	0	0		1	0	2	0	0	2	0	0	0	4	0	4	0	0	0	4	0	4	1	1	0	1	0	2	0	0	2	177	1.77	74	23.6203	Nee	4	12		1	0
755	2013-06-20	17.5222	1	1		9050	1	0	0	0	0		1	0	0	3	0	3	0	0	0	4	0	4	0	0	0	4	0	4	2	0	2	2	1	0	0	0	1	187	1.87	78	22.3055	Nee	5	1		0	3
761	2013-06-20	16.9582	1	1		1501	1	0	0	0	0		1	0	2	0	0	2	0	2	0	0	0	2	0	0	3	0	0	3	2	1	0	1	1	0	0	0	1	180	1.8	73	22.5309	Nee	2	3		0	3
768	2013-06-20	20.2601	1	1		2170	1	0	0	0	0		1	0	0	3	0	3	0	2	0	0	0	2	0	2	0	0	0	2	2	0	2	2	0	2	0	0	2	177	1.77	74	23.6203	Ja	4	6		0	3
769	2013-06-20	20.898	1	1		2170	1	0	0	0	0		1	0	0	0	4	4	0	0	3	0	0	3	0	0	3	0	0	3	1	0	2	2	0	2	0	0	2	182	1.82	75	22.6422	Nee	2	3		0	3
770	2013-06-20	17.8782	1	1		2900	1	0	0	0	0		1	0	2	0	0	2	1	0	0	0	0	1	0	2	0	0	0	2	2	1	0	1	0	2	0	0	2	180	1.8	85	26.2346	Nee	1	1		0	3
771	2013-06-20	17.7276	1	1		2900	1	0	0	0	0		1	0	2	0	0	2	1	0	0	0	0	1	0	0	0	4	0	4	2	0	2	2	0	2	0	0	2	183	1.83	73	21.7982	Nee	5	0		0	3
772	2013-06-20	17.1992	1	1		2900	1	0	0	0	0		1	0	2	0	0	2	0	0	3	0	0	3	0	2	0	0	0	2	1	1	0	1	0	2	0	0	2	194	1.94	72	19.1306	Nee	4	2		0	3
773	2013-06-20	19.5756	1	1		2900	1	0	0	0	0		1	0	2	0	0	2	0	2	0	0	0	2	0	2	0	0	0	2	1	0	2	2	0	2	0	0	2	184	1.84	64	18.9036	Nee	5	2		0	3
789	2013-06-20	18.486	1	1		3590	1	0	0	0	0		1	0	2	0	0	2	0	0	0	4	0	4	0	0	0	4	0	4	2	1	0	1	0	0	3	0	3	167	1.67	66	23.6652	Ja	5	6		0	3
790	2013-06-20		1	1		1500	1	0	0	0	0		1	0	2	0	0	2	0	0	0	4	0	4	0	0	0	4	0	4	1	0	2	2	1	0	0	0	1	183	1.83	65	19.4094	Nee	5	0		0	3
795	2013-06-20	17.1608	1	1		3910	1	0	0	0	0		1	0	2	0	0	2	0	2	0	0	0	2	0	0	3	0	0	3	1	1	0	1	0	2	0	0	2	172	1.72	55	18.5911	Nee	3	4		0	3
801	2013-06-20		1	1		3870	1	0	0	0	0		1	0	2	0	0	2	0	0	0	4	0	4	0	2	0	0	0	2	3	1	0	1	0	0	0	0						Nee	2	5		1	0
803	2013-06-20	17.0486	1	1		3721	1	0	0	0	0		1	0	2	0	0	2	0	0	0	0	5	5	0	0	0	0	5	5	2	1	0	1	0	0	0	0						Nee	4	0		0	3
805	2013-06-20	18.7707	1	1		3270	1	0	0	0	0		1	0	2	0	0	2	0	0	0	0	5	5	0	0	0	0	5	5	4	0	2	2	0	0	3	0	3	178	1.78	95	29.9836	Nee	2	10		1	0
807	2013-06-20	18.2423	1	1		2431	1	0	0	0	0		1	0	2	0	0	2	0	0	0	0	5	5	0	0	0	0	5	5	1	0	2	2	0	0	3	0	3	175	1.75	65	21.2245	Nee	3	3		0	3
808	2013-06-20	19.3703	1	1		2230	1	0	0	0	0		1	0	2	0	0	2	0	2	0	0	0	2	0	0	3	0	0	3	5	0	2	2	0	0	3	0	3	172	1.72	60	20.2812	Nee	3	2		1	0
809	2013-06-20	17.859	1	1		3272	1	0	0	0	0		1	0	2	0	0	2	0	2	0	0	0	2	0	2	0	0	0	2	1	0	2	2	0	0	3	0	3	178	1.78	70	22.0932	Nee	3	30		0	3
810	2013-06-20	17.6564	1	1		3270	1	0	0	0	0		1	0	0	3	0	3	0	2	0	0	0	2	0	0	0	0	5	5	3	0	2	2	0	0	3	0	3	195	1.95	75	19.7239	Nee	1	12		0	3
811	2013-06-20	19.1978	1	1		3202	1	0	0	0	0		1	1	0	0	0	1	0	2	0	0	0	2	0	2	0	0	0	2	5	0	2	2	0	0	3	0	3	182	1.82	67	20.227	Nee	4	15		0	3
812	2013-06-20	17.9001	1	1		3200	1	0	0	0	0		1	0	2	0	0	2	0	0	0	0	5	5	0	0	0	0	5	5	4	0	2	2	0	0	3	0	3	170	1.7	65	22.4913	Nee	3	20		0	3
813	2013-06-20	20.3559	1	1		3271	1	0	0	0	0		1	0	2	0	0	2	1	0	0	0	0	1	1	0	0	0	0	1	1	0	2	2	0	0	3	0	3	170	1.7	60	20.7612	Nee	1	0		0	3
814	2013-06-20	17.9083	1	1		3201	1	0	0	0	0		1	0	2	0	0	2	0	2	0	0	0	2	0	2	0	0	0	2	2	0	2	2	0	0	3	0	3	170	1.7	53	18.3391	Nee	4	3		0	3
821	2013-06-20	17.232	1	1		2900	1	0	0	0	0		1	0	2	0	0	2	0	0	0	0	5	5	0	0	0	0	5	5	2	1	0	1	0	2	0	0	2	185	1.85	60	17.531	Nee	1	0		0	3
827	2013-06-20	17.5907	1	1		3960	1	0	0	0	0		1	0	2	0	0	2	0	2	0	0	0	2	0	0	3	0	0	3	3	1	0	1	0	2	0	0	2	190	1.9	70	19.3906	Nee	3	5		0	3
833	2013-06-20	16.5202	1	1		3990	1	0	0	0	0		1	0	2	0	0	2	0	0	3	0	0	3	0	2	0	0	0	2	2	1	0	1	0	2	0	0	2	178	1.78	67	21.1463	Nee	3	5		0	3
843	2013-06-20	18.4914	1	1		2100	1	0	0	0	0		1	0	2	0	0	2	0	2	0	0	0	2	0	0	0	4	0	4	2	1	0	1	0	2	0	0	2	170	1.7	105	36.3322	Nee	1	0		0	3
856	2013-06-20	18.0507	1	1		2100	1	0	0	0	0		1	0	2	0	0	2	0	2	0	0	0	2	0	2	0	0	0	2	1	1	0	1	0	2	0	0	2	180	1.8	71	21.9136	Nee	4	6		0	3
858	2013-06-20		1	1		2660	1	0	0	0	0		1	0	2	0	0	2	0	0	0	0	5	5	0	0	0	0	5	5	2	0	2	2	0	0	0	0		176	1.76	95	30.6689	Nee	3	1		0	3
859	2013-06-20	20.1451	1	1		2960	1	0	0	0	0		1	0	2	0	0	2	0	0	0	4	0	4	0	0	0	4	0	4	1	1	0	1	1	0	0	0	1					Ja	5	3		0	3
862	2013-06-20	17.4456	1	1		2170	1	0	0	0	0		1	0	2	0	0	2	0	0	0	0	5	5	0	0	0	0	5	5	2	1	0	1	0	0	3	0	3	182	1.82	73	22.0384	Nee	5	0		0	3
866	2013-06-20	19.2772	1	1		2970	1	0	0	0	0		1	0	2	0	0	2	0	2	0	0	0	2	0	2	0	0	0	2	0	1	0	1	0	2	0	0	2	183	1.83	65	19.4094	Nee	3	1		0	3
868	2013-06-20	17.1964	1	1		2170	0	0	0	0	0	6	6	0	0	3	0	3	0	0	0	0	5	5	0	0	3	0	0	3	1	1	0	1	0	2	0	0	2	169	1.69	80	28.0102	Nee	1	2		0	3
869	2013-06-20	19.7974	1	1		9080	1	0	0	0	0		1	0	2	0	0	2	0	2	0	0	0	2	0	2	0	0	0	2	1	0	2	2	0	2	0	0	2	182	1.82	73	22.0384	Nee	3	2		1	0
870	2013-06-20	17.692	1	1		2100	1	0	0	0	0		1	0	0	0	4	4	0	0	3	0	0	3	1	0	0	0	0	1	4	0	2	2	0	2	0	0	2	178	1.78	61	19.2526	Nee	2	5		0	3
876	2013-06-20		1	1		3272	1	0	0	0	0		1	1	0	0	0	1	0	0	3	0	0	3	0	2	0	0	0	2	1	1	0	1	0	0	3	0	3	205	2.05	72	17.1327	Nee	5	2		0	3
877	2013-06-20	16.9446	1	1		3200	1	0	0	0	0		1	0	2	0	0	2	0	0	3	0	0	3	0	0	0	0	5	5	2	1	0	1	0	0	3	0	3	191	1.91	72	19.7363	Nee	2	8		1	0
878	2013-06-20	17.8261	1	1		3540	1	0	0	0	0		1	0	0	3	0	3	1	0	0	0	0	1	0	0	3	0	0	3	0	1	0	1	0	0	3	0	3	174	1.74	50	16.5147	Nee	4	0		1	0
879	2013-06-20		1	1		3460	1	0	0	0	0		1	0	2	0	0	2	0	2	0	0	0	2	1	0	0	0	0	1	2	1	0	1	0	0	3	0	3					Nee	3	10		0	3
882	2013-06-20	17.6947	1	1		3120	1	0	0	0	0		1	1	0	0	0	1	0	0	3	0	0	3	0	2	0	0	0	2	3	1	0	1	0	0	3	0	3	183	1.83	65	19.4094	Nee	4	1		0	3
886	2013-06-20	18.36	1	1		3732	1	0	0	0	0		1	0	2	0	0	2	0	2	0	0	0	2	0	2	0	0	0	2	4	1	0	1	0	0	3	0	3	175	1.75	61	19.9184	Nee	2	0		0	3
887	2013-06-20	17.3963	1	1		3221	1	0	0	0	0		1	1	0	0	0	1	0	0	3	0	0	3	0	2	0	0	0	2	2	1	0	1	0	0	3	0	3	180	1.8	76	23.4568	Nee	3	2		0	3
898	2013-06-20	19.1841	1	1		9940	1	0	0	0	0		1	0	2	0	0	2	1	0	0	0	0	1	1	0	0	0	0	1	2	0	2	2	1	0	0	0	1	185	1.85	60	17.531	Ja	3	2		0	3
905	2013-06-20	18.2396	1	1		8620	0	0	0	0	0	6	6	0	0	0	4	4	0	2	0	0	0	2	0	0	3	0	0	3	0	0	2	2	0	0	0	0		179	1.79	67	20.9107	Nee	5			1	0
906	2013-06-20	20.8131	1	1		8660	0	0	0	0	0	6	6	0	2	0	0	2	0	2	0	0	0	2	0	2	0	0	0	2	1	0	2	2	0	0	3	0	3	185	1.85	85	24.8356	Nee	4	1		0	3
908	2013-06-20	18.1739	1	1		3700	1	0	0	0	0		1	0	2	0	0	2	0	0	0	4	0	4	0	0	0	4	0	4	1	1	0	1	0	0	3	0	3	170	1.7	60	20.7612	Nee	3	0		0	3
912	2013-06-20		1	1		2100	1	0	0	0	0		1	0	2	0	0	2	0	0	0	4	0	4	0	0	0	4	0	4	2	1	0	1	0	2	0	0	2	186	1.86	77	22.2569	Nee	4	1		0	3
923	2013-06-20	17.6016	1	1		9080	1	0	0	0	0		1	0	2	0	0	2	0	0	3	0	0	3	0	0	3	0	0	3	2	1	0	1	0	2	0	0	2	165	1.65	70	25.7117	Nee	3	1		0	3
926	2013-06-20		1	1		9160	1	0	0	0	0		1	0	2	0	0	2	0	0	0	4	0	4	0	0	0	4	0	4	1	1	0	1	0	2	0	0	2	186	1.86	67	19.3664	Nee	4	3		0	3
927	2013-06-20	19.2663	1	1		9000	1	0	0	0	0		1	0	0	0	4	4	0	0	0	0	5	5	0	0	0	0	5	5	1	1	0	1	1	0	0	0	1	170	1.7	69	23.8754	Nee	2	0		0	3
934	2013-06-20	17.0842	1	1		9140	1	0	0	0	0		1	0	2	0	0	2	0	2	0	0	0	2	0	0	3	0	0	3	1	1	0	1	0	2	0	0	2	182	1.82	85	25.6612	Nee	3	4		0	3
935	2013-06-20	17.2101	1	1		9940	1	0	0	0	0		1	0	2	0	0	2	0	2	0	0	0	2	0	2	0	0	0	2	2	1	0	1	1	0	0	0	1	175	1.75	73	23.8367	Ja	3			0	3
939	2013-06-20	19.0034	1	1		9230	1	0	0	0	0		1	0	2	0	0	2	0	0	0	4	0	4	0	0	0	4	0	4	1	0	2	2	1	0	0	0	1	180	1.8	65	20.0617	Nee	3	24		0	3
952	2013-06-20		1	1		9100	1	0	0	0	0		1	0	2	0	0	2	0	2	0	0	0	2	0	0	3	0	0	3	2	0	2	2	0	2	0	0	2	180	1.8	75	23.1481	Nee	2	0		0	3
955	2013-06-20	16.6133	1	1		9220	1	0	0	0	0		1	0	2	0	0	2	0	0	0	0	5	5	0	0	0	4	0	4	1	1	0	1	0	0	3	0	3	183	1.83	80	23.8884	Nee	2	4		0	3
958	2013-06-20	17.4264	1	1		2900	1	0	0	0	0		1	0	2	0	0	2	0	2	0	0	0	2	0	2	0	0	0	2	0	1	0	1	0	2	0	0	2	189	1.89	90	25.1953	Nee	5	7		1	0
961	2013-06-20	18.4011	1	1		2900	1	0	0	0	0		1	0	2	0	0	2	0	0	3	0	0	3	0	0	3	0	0	3	1	0	2	2	0	2	0	0	2	176	1.76	70	22.5981	Nee	4	2		0	3
963	2013-06-20	18.0014	1	1		2900	1	0	0	0	0		1	0	2	0	0	2	0	2	0	0	0	2	0	2	0	0	0	2	1	0	2	2	0	2	0	0	2	174	1.74	72	23.7812	Nee	2	8		1	0
964	2013-06-20	17.8125	1	1		2900	1	0	0	0	0		1	0	2	0	0	2	0	2	0	0	0	2	0	2	0	0	0	2	1	0	2	2	0	2	0	0	2	164	1.64	63	23.4236	Nee	5	10		0	3
987	2013-06-20	19.1403	1	1		2140	1	0	0	0	0		1	0	0	0	4	4	0	0	0	4	0	4	0	0	0	0	5	5	1	0	2	2	0	2	0	0	2	180	1.8	80	24.6914	Nee	3	10		0	3
993	2013-06-20	17.8617	1	1		9190	1	0	0	0	0		1	0	2	0	0	2	0	0	3	0	0	3	0	2	0	0	0	2	0	0	2	2	0	0	3	0	3	197	1.97	75	19.3254	Nee	1	5		0	3
996	2013-06-20	17.859	1	1		2018	1	0	0	0	0		1	0	0	0	4	4	0	0	3	0	0	3	0	0	3	0	0	3	0	0	2	2	0	0	0	4	4	182	1.82	62	18.7175	Nee	4	3		0	3
1003	2013-06-20	17.0787	1	1		9180	1	0	0	0	0		1	1	0	0	0	1	0	0	3	0	0	3	0	0	3	0	0	3	1	1	0	1	0	2	0	0	2	181	1.81	60	18.3145	Nee	4	0		0	3
1005	2013-06-20	19.0363	1	1		2000	1	0	0	0	0		1	0	0	0	4	4	0	0	3	0	0	3	0	0	0	4	0	4	1	0	2	2	1	0	0	0	1	180	1.8	57	17.5926	Nee	3	10		0	3
1008	2013-06-20	17.6947	1	1		9170	1	0	0	0	0		1	0	2	0	0	2	0	0	3	0	0	3	0	2	0	0	0	2	1	0	2	2	0	0	3	0	3	177	1.77	71	22.6627	Nee	4	6		0	3
1014	2013-06-20		1	0	duits	2570	1	0	0	0	0		1	0	2	0	0	2	1	0	0	0	0	1	1	0	0	0	0	1	3	0	2	2	0	0	3	0	3	168	1.68	75	26.5731	Nee	3	1		0	3
1016	2013-06-20	20.5229	1	1		2800	1	0	0	0	0		1	0	0	3	0	3	1	0	0	0	0	1	0	0	0	4	0	4	5	0	2	2	0	0	3	0	3	180	1.8	75	23.1481	Nee	4	0		1	0
1028	2013-06-20	18.9514	1	1		8680	1	0	0	0	0		1	0	2	0	0	2	0	2	0	0	0	2	1	0	0	0	0	1	9	0	2	2	0	0	3	0	3	185	1.85	90	26.2966	Nee	1	0		0	3
1029	2013-06-20		1	1		8211	1	0	0	0	0		1	1	0	0	0	1	0	0	3	0	0	3	0	2	0	0	0	2	1	0	2	2	0	0	3	0	3	180	1.8	93	28.7037	Nee	2	8		1	0
1030	2013-06-20	19.0062	1	1		8680	1	0	0	0	0		1	0	2	0	0	2	0	2	0	0	0	2	0	0	0	0	5	5	2	0	2	2	0	0	3	0	3	185	1.85	60	17.531	Ja	4	6		0	3
1031	2013-06-20		1	1		8680	1	0	0	0	0		1	0	2	0	0	2	0	0	3	0	0	3	0	0	3	0	0	3	1	0	2	2	0	0	3	0	3	180	1.8	71	21.9136	Nee	3	0		0	3
1032	2013-06-20	17.577	1	1		8820	1	0	0	0	0		1	0	0	0	4	4	0	0	0	0	5	5	0	0	0	0	5	5	2	0	2	2	0	0	3	0	3	185	1.85	70	20.4529	Ja	1	5		0	3
1033	2013-06-20	18.1328	1	1		5550	0	0	0	0	0	6	6	0	0	3	0	3	0	0	0	0	5	5	0	0	0	0	5	5		0	2	2	0	0	3	0	3	195	1.95	73	19.1979	Nee	1	4		0	3
1034	2013-06-20	17.5606	1	1		2235	1	0	0	0	0		1	0	2	0	0	2	0	0	0	0	5	5	0	0	0	0	5	5	1	1	0	1	0	0	3	0	3	178	1.78	76	23.9869	Nee	1	0		0	3
1037	2013-06-20	16.7775	1	1		2230	1	0	0	0	0		1	0	2	0	0	2	0	2	0	0	0	2	0	2	0	0	0	2	1	1	0	1	0	0	3	0	3	186	1.86	74	21.3898	Nee	4	14		1	0
1038	2013-06-20		1	1		8480	1	0	0	0	0		1	0	2	0	0	2	0	2	0	0	0	2	0	2	0	0	0	2	2	0	2	2	0	0	3	0	3	170	1.7	70	24.2215	Nee	3	5		0	3
1039	2013-06-20	17.5715	1	1		2230	1	0	0	0	0		1	1	0	0	0	1	0	2	0	0	0	2	1	0	0	0	0	1	4	1	0	1	0	0	3	0	3	178	1.78	68	21.4619	Nee	3	0		0	3
1040	2013-06-20	17.8289	1	1		3200	0	2	0	0	0		2	0	0	0	4	4	1	0	0	0	0	1	0	2	0	0	0	2	2	1	0	1	0	0	3	0	3	180	1.8	72	22.2222	Nee	4	1		0	3
1041	2013-06-20	18.1081	1	1		3118	1	0	0	0	0		1	0	2	0	0	2	0	2	0	0	0	2	0	2	0	0	0	2	3	1	0	1	0	0	3	0	3	182	1.82	99	29.8877	Nee	2	8		0	3
1042	2013-06-20	17.629	1	1		2230	1	0	0	0	0		1	0	0	3	0	3	0	0	0	0	5	5	0	0	0	0	5	5	2	1	0	1	0	0	3	0	3	170	1.7	60	20.7612	Nee	4	0		0	3
1044	2013-06-20		1	1		3130	1	0	0	0	0		1	0	2	0	0	2	0	0	0	0	5	5	0	0	0	0	5	5	0	1	0	1	0	0	3	0	3	177	1.77	70	22.3435	Ja	3			1	0
1053	2013-06-20	16.9144	1	1		2250	1	0	0	0	0		1	0	2	0	0	2	0	2	0	0	0	2	0	2	0	0	0	2	0	1	0	1	0	0	3	0	3	172	1.72	64	21.6333	Nee	1	8		0	2
1054	2013-06-20		1	0	braziliaan	3110	1	0	0	0	0		1	1	0	0	0	1	0	0	0	4	0	4	0	0	0	4	0	4	2	1	0	1	0	0	3	0	3	166	1.66	70	25.4028	Nee	5	20		0	3
1055	2013-06-20	18.026	1	1		3040	1	0	0	0	0		1	0	2	0	0	2	0	0	3	0	0	3	0	0	0	4	0	4	2	1	0	1	0	0	3	0	3	183	1.83	64	19.1108	Nee	4	15		0	3
1058	2013-06-20	16.6407	1	1		2900	1	0	0	0	0		1	0	2	0	0	2	0	2	0	0	0	2	0	0	0	0	5	5	0	1	0	1	0	2	0	0	2	170	1.7	80	27.6817	Nee	3	5		0	3
1062	2013-06-20	16.9336	1	1		2900	1	0	0	0	0		1	0	2	0	0	2	0	2	0	0	0	2	0	2	0	0	0	2	1	1	0	1	0	2	0	0	2	179	1.79	55	17.1655	Nee	5	2		0	2
1063	2013-06-20	18.308	1	1		2140	1	0	0	0	0		1	0	0	0	4	4	0	2	0	0	0	2	0	2	0	0	0	2	1	1	0	1	0	0	0	4	4	192	1.92	65	17.6324	Nee	3	2		0	3
1071	2013-06-20	16.9008	1	1		2607	1	0	0	0	0		1	0	0	3	0	3	0	0	3	0	0	3	0	0	3	0	0	3	1	1	0	1	1	0	0	0	1	180	1.8	86	26.5432	Nee	3	0		0	3
1073	2013-06-20	18.6913	1	1		9230	1	0	0	0	0		1	0	2	0	0	2	0	0	0	0	5	5	0	2	0	0	0	2	0	0	2	2	1	0	0	0	1	169	1.69	61	21.3578	Nee	3	4		0	3
1082	2013-06-20		1	1		9240	1	0	0	0	0		1	0	2	0	0	2	0	0	3	0	0	3	0	0	3	0	0	3	1	1	0	1	0	0	3	0	3	172	1.72	50	16.901	Nee	4	0		0	3
1094	2013-06-20		1	1		2660	1	0	0	0	0		1	0	0	0	4	4	0	0	0	0	5	5	0	0	0	0	5	5	9	1	0	1	0	0	3	0	3	185	1.85	85	24.8356	Ja	5	20		1	0
1096	2013-06-20	18.2341	1	1		3210	1	0	0	0	0		1	0	2	0	0	2	0	2	0	0	0	2	0	0	0	4	0	4	2	0	2	2	0	2	0	0	2	180	1.8	67	20.679	Ja	5	0		0	3
1101	2013-06-20	16.1478	1	1		3960	1	0	0	0	0		1	0	2	0	0	2	0	0	3	0	0	3	0	2	0	0	0	2	8	1	0	1	0	2	0	0	2	184	1.84	60	17.7221	Nee	5	0		0	3
1105	2013-06-20	19.2991	1	1		2880	1	0	0	0	0		1	0	2	0	0	2	0	0	0	0	5	5	0	0	0	0	5	5	3	0	2	2	0	0	3	0	3	173	1.73	81	27.0641	Ja	4	1		1	0
1106	2013-06-20	19.4798	1	1		2890	1	0	0	0	0		1	0	2	0	0	2	0	0	0	0	5	5	0	0	0	0	5	5	4	0	2	2	0	0	3	0	3	180	1.8	65	20.0617	Nee	3	0		0	3
1107	2013-06-20	20.8843	1	1		2860	1	0	0	0	0		1	0	2	0	0	2	0	0	0	0	5	5	0	0	0	0	5	5	3	0	2	2	0	0	3	0	3	180	1.8	71	21.9136	Nee	5	1		0	3
1108	2013-06-20		1	1		2861	1	0	0	0	0		1	0	2	0	0	2	0	0	3	0	0	3	0	2	0	0	0	2	1	0	2	2	0	0	3	0	3	174	1.74	67	22.1297	Nee	3	0		1	0
1109	2013-06-20	19.9097	1	1		2800	1	0	0	0	0		1	0	0	0	4	4	0	0	3	0	0	3	0	0	0	0	5	5		0	2	2	0	0	3	0	3	185	1.85	94	27.4653	Nee	4	0		0	3
1110	2013-06-20	21.4483	1	1		2570	1	0	0	0	0		1	0	2	0	0	2	1	0	0	0	0	1	0	2	0	0	0	2	1	0	2	2	0	0	3	0	3	166	1.66	65	23.5883	Nee	5	0		1	0
1111	2013-06-20	21.1444	1	1		2500	1	0	0	0	0		1	0	2	0	0	2	0	0	0	0	5	5	0	0	3	0	0	3	1	0	2	2	0	0	3	0	3	185	1.85	69	20.1607	Nee	5	6		1	0
1112	2013-06-20	21.3196	1	1		9255	1	0	0	0	0		1	0	2	0	0	2	0	2	0	0	0	2	0	2	0	0	0	2	1	0	2	2	0	0	3	0	3	170	1.7	63	21.7993	Nee	2	5		0	3
1113	2013-06-20	18.7324	1	1		2800	1	0	0	0	0		1	0	2	0	0	2	1	0	0	0	0	1	0	0	0	0	5	5	4	0	2	2	0	0	3	0	3	185	1.85	74	21.6216	Nee	5	0		0	3
1114	2013-06-20	21.9357	1	1		2800	1	0	0	0	0		1	0	0	0	4	4	0	0	0	0	5	5	0	2	0	0	0	2	5	0	2	2	0	0	3	0	3	170	1.7	80	27.6817	Nee	1	0		0	3
1116	2013-06-20	18.3984	1	1		3960	1	0	0	0	0		1	0	0	3	0	3	0	2	0	0	0	2	0	0	3	0	0	3	2	1	0	1	0	0	3	0	3					Nee	4	0		0	3
1117	2013-06-20	16.4819	1	1		9111	1	0	0	0	0		1	0	2	0	0	2	0	0	3	0	0	3	0	0	3	0	0	3	1	1	0	1	0	2	0	0	2	180	1.8	86	26.5432	Nee	3	1		0	2
1125	2013-06-20	17.7906	1	1		2170	1	0	0	0	0		1	0	2	0	0	2	0	0	0	4	0	4	0	2	0	0	0	2	0	0	2	2	1	0	0	0	1	180	1.8	81	25	Nee	1	0		0	3
1138	2013-06-20	17.7741	1	1		2900	1	0	0	0	0		1	0	0	3	0	3	0	0	3	0	0	3	0	0	3	0	0	3	2	1	0	1	0	2	0	0	2	183	1.83	58	17.3191	Nee	2	0		0	3
1143	2013-06-20	17.525	1	1		1500	1	0	0	0	0		1	0	0	3	0	3	0	0	0	4	0	4	0	2	0	0	0	2	3	1	0	1	1	0	0	0	1	182	1.82	65	19.6232	Nee	5	2		0	3
1154	2013-06-20	17.8125	1	1		2170	1	0	0	0	0		1	0	0	3	0	3	0	0	3	0	0	3	0	0	3	0	0	3	1	0	2	2	0	2	0	0	2	185	1.85	97	28.3419	Nee	5	6		0	3
1164	2013-06-20	17.1417	1	1		3511	1	0	0	0	0		1	0	0	3	0	3	0	0	3	0	0	3	0	0	0	4	0	4	1	1	0	1	1	0	0	0	1	190	1.9	80	22.1607	Nee	5	0		0	3
1195	2013-06-20	17.0951	1	1		3590	1	0	0	0	0		1	0	0	0	4	4	0	0	0	4	0	4	0	0	0	4	0	4	2	1	0	1	1	0	0	0	1	188	1.88	75	21.22	Nee	5	0		0	3
1196	2013-06-20	17.7467	1	1		3500	1	0	0	0	0		1	0	2	0	0	2	0	2	0	0	0	2	1	0	0	0	0	1	3	0	2	2	1	0	0	0	1	180	1.8	75	23.1481	Nee	3	1		0	3
1197	2013-06-20	16.8789	1	1		3830	1	0	0	0	0		1	0	2	0	0	2	0	0	3	0	0	3	0	0	3	0	0	3	1	1	0	1	1	0	0	0	1	178	1.78	54	17.0433	Nee	4	0		0	3
1200	2013-06-20	16.6653	1	1		3500	1	0	0	0	0		1	0	2	0	0	2	0	0	0	4	0	4	0	0	3	0	0	3	2	1	0	1	1	0	0	0	1	177	1.77	56	17.8748	Ja	4	1		0	3
1204	2013-06-20	18.8802	1	1		2180	1	0	0	0	0		1	0	2	0	0	2	0	0	0	0	5	5	0	0	0	0	5	5	1	0	2	2	0	2	0	0	2	172	1.72	63	21.2953	Nee	3	1		1	0
[truncated: 301 more columns]
